# Supplementary material for: Antagonistic effects of Plasmodium-helminth co-infections on malaria pathology in different population groups in Côte d’Ivoire
Source: PLoS Negl Trop Dis. 2019 Jan 10;13(1):e0007086. doi: 10.1371/journal.pntd.0007086 (PMC6343929; doi:10.1371/journal.pntd.0007086)
Supplement: S1 Data — (XLSX) [file pntd.0007086.s003.xlsx]

## Sheet: Sheet1
id_unique	hb	tai	poi	pb	codvillage	sexe	age	sh_pos	sm_pos	ank_pos	asc_pos	tri_pos	sth_pos	pf_pos	pm_pos	po_pos	plas_pos	plas_microl	schisto_pos	anemia	age_months	bmi_cat	MUAC_cat	malnutr	stunt	wast	spleno	asset_index	quintile	coinf
A1	134	164	63	29	2	M	63	0	0	0	0	0	0	0	0	0	0	0	0	0	756	0	0	0		0	0	-0.846259	2_very poor	0
A10	174	179	69	29	2	M	43	0	0	0	0	0	0	1	0	0	1	144	0	0	516	0	0	0		0	0	-0.0500799	3_poor	1
A103	126	167	54	25	2	F	18	0	1	0	0	0	0	1	0	0	1	400	1	0	216	0		0	0	0	0	-0.758288	3_poor	10
A104	117	146	36	20	2	M	14	0	0	0	0	0	0	1	0	0	1	880	0	1	168	1		1	1	0	1	-0.758288	3_poor	1
A105	153	144	39	20	2	F	12	0	0	0	0	0	0	0	0	0	0	0	0	0	144	0		0	0	0	0	-0.758288	3_poor	0
A106	122	174	60	26.5	2	M	27	0	0	0	0	0	0	0	0	0	0	0	0	1	324	0	0	0		0	0	3.56834	5_least poor	0
A107	145	163	55	27	2	M	20	0	0	0	0	0	0	1	0	0	1	208	0	0	240	0	0	0		0	0	3.56834	5_least poor	1
A108	111	164	54	25	2	F	62	0	0	0	0	0	0	0	0	0	0	0	0	1	744	0	0	0		0	0	-1.715	1_most poor	0
A110	112	160	55	24	2	F	26	0	1	0	0	0	0	0	0	0	0	0	1	1	312	0	0	0		0	0	-1.715	1_most poor	3
A111	134	156	52	26	2	F	20	0	0	1	0	0	1	1	0	0	1	440	0	0	240	0	0	0		0	1	-1.715	1_most poor	9
A112	145	172	56	22	2	M	17	0	0	1	0	0	1	1	0	0	1	208	0	0	204	0		0	0	0	0	-1.715	1_most poor	9
A114	107	153	51	25	2	F	22	0	0	0	0	0	0	0	0	0	0	0	0	1	264	0	0	0		0	0	-1.715	1_most poor	0
A116	152	170	67	26.5	2	M	30	0	1	1	0	0	1	0	0	0	0	0	1	0	360	0	0	0		0	0	1.57691	5_least poor	6
A117	149	168	62	27.2	2	M	28	0	1	1	0	0	1	1	0	0	1	176	1	0	336	0	0	0		0	0	-0.727762	3_poor	13
A118	107	152	60	25	2	F	18	0	0	0	0	0	0	0	0	0	0	0	0	1	216	0		0	0	0	0	-0.727762	3_poor	0
A119	123	155	43	21	2	F	60	0	0	1	1	0	1	0	0	0	0	0	0	0	720	1	0	0		0	0	-1.715	1_most poor	2
A12	116	135	34	16	2	F	9	0	0	0	0	0	0	1	0	0	1	520	0	0	108	0		0	0	0	1	-0.0500799	3_poor	1
A120	153	170	62	30	2	M	43	0	1	0	0	0	0	0	0	0	0	0	1	0	516	0	0	0		0	0	-1.715	1_most poor	3
A121	155	176	63	26	2	M	34	0	1	1	0	0	1	1	0	0	1	80	1	0	408	0	0	0		0	0	-1.715	1_most poor	13
A122	148	170	49	25.3	2	M	30	0	1	0	0	0	0	0	0	0	0	0	1	0	360	2	0	1		1	0	-1.715	1_most poor	3
A125	164	190	70	27	2	M	40	0	1	0	0	0	0	1	0	0	1	1080	1	0	480	0	0	0		0	0	-1.2306	2_very poor	10
A126	152	192	72	28	2	M	25	0	1	0	0	0	0	0	0	0	0	0	1	0	300	0	0	0		0	0	-1.2306	2_very poor	3
A127	165	174	58	28.5	2	M	24	0	1	1	0	0	1	0	0	0	0	0	1	0	288	0	0	0		0	0	-1.2306	2_very poor	6
A128	118	169	70	30	2	F	22	0	1	0	0	0	0	0	0	0	0	0	1	1	264	0	0	0		0	0	-1.2306	2_very poor	3
A129	134	171	52	24	2	F	22	0	1	1	0	0	1	1	0	0	1	112	1	0	264	1	0	0		0	0	-1.2306	2_very poor	13
A130	144	178	62	25.5	2	M	20	0	0	1	0	0	1	0	0	0	0	0	0	0	240	0	0	0		0	0	-1.2306	2_very poor	2
A132	124	108	15	16.5	2	F	6	0	0	0	0	0	0	1	0	0	1	1240	0	0	72	1		1	0	0	1	-1.2306	2_very poor	1
A135	151	182	60	25	2	M	30	0	0	1	0	0	1	1	0	0	1	160	0	0	360	1	0	0		0	0	-1.54239	2_very poor	9
A136	124	171	70	30.5	2	F	20	0	1	1	0	0	1	1	0	0	1	0	1	0	240	0	0	0		0	0	-1.54239	2_very poor	13
A140	103	159	37	20	2	F	60	0	0	1	0	0	1	0	0	0	0	0	0	1	720	3	0	1		1	0	-1.24268	2_very poor	2
A141	132	134	27	27.5	2	M	10	0	1	1	0	0	1	1	0	0	1	176	1	0	120	0		0	0	0	0	-1.24268	2_very poor	13
A142	132	155	40	23	2	F	12	0	0	0	0	0	0	0	0	0	0	0	0	0	144	0		0	0	0	1	-1.24268	2_very poor	0
A143	148	125	24	17	2	M	7	0	1	1	0	0	1	1	0	0	1	720	1	0	84	0		0	0	0	0	-1.24268	2_very poor	13
A146	156	167	65	29.8	2	F	62	0	1	0	0	0	0	1	0	0	1	160	1	0	744	0	0	0		0	0	-0.339355	3_poor	10
A147	128	168	78	30	2	F	30	0	1	0	0	0	0	1	0	0	1	880	1	0	360	0	0	0		0	0	-0.339355	3_poor	10
A149	125	162	65	28	2	F	28	0	1	0	0	0	0	1	0	0	1	208	1	0	336	0	0	0		0	0	-0.339355	3_poor	10
A15	132	166	58	25	2	M	63	0	0	0	0	0	0	0	0	0	0	0	0	0	756	0	0	0		0	0	-1.715	1_most poor	0
A150	142	134	28	18.5	2	M	11	0	1	1	0	0	1	1	0	0	1	520	1	0	132	0		0	0	0	0	-0.339355	3_poor	13
A154	128	175	60	25	2	M	45	0	1	1	0	0	1	1	0	0	1	144	1	1	540	0	0	0		0	0	-0.534476	3_poor	13
A155	118	161	43	22	2	F	40	0	0	0	0	0	0	0	0	0	0	0	0	1	480	2	0	1		1	0	-0.534476	3_poor	0
A156	120	126	22	16.5	2	F	8	0	0	0	0	0	0	1	0	0	1	440	0	0	96	1		0	0	0	0	-0.534476	3_poor	1
A158	138	167	60	24.6	2	M	49	0	0	1	0	0	1	0	0	0	0	0	0	0	588	0	0	0		0	0	-1.55447	1_most poor	2
A159	120	160	55	24	2	F	45	0	1	1	0	0	1	1	0	0	1	640	1	0	540	0	0	0		0	0	-1.55447	1_most poor	13
A16	126	151	55	26	2	F	71	0	0	1	0	0	1	0	0	0	0	0	0	0	852	0	0	0		0	0	-1.715	1_most poor	2
A160	119	162	55	23	2	F	15	0	0	0	0	0	0	1	0	0	1	192	0	1	180	0		0	0	0	0	-1.55447	1_most poor	1
A164	145	177	57	22.5	2	M	42	0	0	0	0	0	0	1	0	0	1	560	0	0	504	1	0	0		0	0	1.22528	4_less poor	1
A167	108	159	60	28.5	2	F	30	0	0	0	0	0	0	1	0	0	1	112	0	1	360	0	0	0		0	0	-0.846259	2_very poor	1
A169	142	162	39	21	2	F	70	0	0	1	0	0	1	1	0	0	1	80	0	0	840	3	0	1		1	0	-0.846259	2_very poor	9
A17	107	152	52	26	2	F	47	0	1	1	0	0	1	0	0	0	0	0	1	1	564	0	0	0		0	1	-1.715	1_most poor	6
A170	107	101	12	12.5	2	M	6	0	0	1	0	0	1	1	0	0	1	1440	0	1	72	3		1	1	1	0	-0.846259	2_very poor	9
A171	111	137	29	18	2	M	10	0	0	0	0	0	0	1	0	0	1	2400	0	1	120	0		0	0	0	0	-0.846259	2_very poor	1
A173	175	172	60	26	2	M	28	0	0	0	0	0	0	1	0	0	1	176	0	0	336	0	0	0		0	0	-0.846259	2_very poor	1
A175	157	177	60	25.5	2	M	25	0	1	1	0	0	1	0	0	0	0	0	1	0	300	0	0	0		0	0	-0.534476	3_poor	6
A176	109	164	52	23	2	F	24	0	0	1	0	0	1	1	0	0	1	224	0	1	288	0	0	0		0	0	-0.534476	3_poor	9
A178	148	179	72	30	2	M	30	0	0	0	0	0	0	0	0	0	0	0	0	0	360	0	0	0		0	0	-2.02678	1_most poor	0
A18	143	176	59	26	2	F	42	0	1	0	0	0	0	0	0	0	0	0	1	0	504	0	0	0		0	0	-1.715	1_most poor	3
A182	167	173	59	25	2	M	27	0	0	0	0	0	0	0	0	0	0	0	0	0	324	0	0	0		0	0	1.32556	4_less poor	0
A183	121	168	70	27	2	M	83	0	0	1	0	0	1	0	0	0	0	0	0	1	996	0	0	0		0	0	-2.02678	1_most poor	2
A184	125	164	45	22	2	F	60	0	0	0	0	0	0	1	0	0	1	128	0	0	720	2	0	1		1	0	-2.02678	1_most poor	1
A185	133	150	51	24	2	F	50	0	0	1	0	0	1	0	0	0	0	0	0	0	600	0	0	0		0		-2.02678	1_most poor	2
A186	132	157	56	28	2	F	25	0	1	0	0	0	0	0	0	0	0	0	1	0	300	0	0	0		0	1	-2.02678	1_most poor	3
A187	153	169	63	26	2	M	28	0	1	1	0	0	1	0	0	0	0	0	1	0	336	0	0	0		0	0	-2.02678	1_most poor	6
A188	150	165	63	29	2	M	23	0	1	1	0	0	1	0	0	0	0	0	1	0	276	0	0	0		0	0	-2.02678	1_most poor	6
A189	129	162	55	26	2	F	22	0	1	1	0	0	1	1	0	0	1	112	1	0	264	0	0	0		0	0	-2.02678	1_most poor	13
A19	145	141	33	18	2	F	11	0	0	1	0	0	1	1	0	0	1	480	0	0	132	0		0	0	0	0	-1.715	1_most poor	9
A190	131	154	50	23	2	F	24	0	0	0	0	0	0	1	0	0	1	32	0	0	288	0	0	0		0	0	-2.02678	1_most poor	1
A191	142	126	24	18	2	F	10	0	0	1	1	0	1	1	0	0	1	1960	0	0	120	0		0	0	0	0	-2.02678	1_most poor	9
A192	111	97	14	15	2	F	5	0	0	1	0	0	1	1	0	0	1	760	0	1	60	0	1	1	1	0	0	-2.02678	1_most poor	9
A198	134	159	52	24	2	F	36	0	1	1	0	0	1	1	0	0	1	160	1	0	432	0	0	0		0	0	0.0265447	4_less poor	13
A2	141	164	68	31	2	F	56	0	0	0	0	0	0	0	0	0	0	0	0	0	672	0	0	0		0	0	-0.846259	2_very poor	0
A200	104	130	25	16	2	M	13	0	0	0	0	0	0	1	0	0	1	1560	0	1	156	2		1	1	1	0	0.0265447	4_less poor	1
A201	123	135	30	18	2	F	10	0	0	0	0	0	0	0	0	0	0	0	0	0	120	0		0	0	0	0	0.0265447	4_less poor	0
A204	143	172	60	30	2	M	46	0	0	1	0	0	1	1	0	0	1	192	0	0	552	0	0	0		0	0	-1.31857	2_very poor	9
A205	115	162	55	25.5	2	F	32	0	0	1	0	1	1	0	0	0	0	0	0	1	384	0	0	0		0	0	-1.31857	2_very poor	2
A206	115	126	25	18.2	2	F	10	0	0	0	0	0	0	1	1	0	1	680	0	0	120	0		0	0	0	1	-1.31857	2_very poor	1
A209	113	150	44	23.5	2	F	27	0	1	0	0	0	0	1	0	0	1	80	1	1	324	0	0	0		0	0	0.338327	4_less poor	10
A21	117	140	30	18	2	M	15	0	1	1	0	0	1	1	0	0	1	440	1	1	180	2		1	1	1	0	-1.715	1_most poor	13
A211	125	180	70	29	2	M	49	0	0	1	0	0	1	1	0	0	1	80	0	1	588	0	0	0		0	0	-1.55447	1_most poor	9
A212	117	170	60	23.5	2	F	35	0	0	1	0	0	1	1	0	0	1	176	0	1	420	0	0	0		0	0	-1.55447	1_most poor	9
A214	115	149	37	20.5	2	M	12	0	0	0	0	0	0	1	0	0	1	920	0	1	144	0		0	0	0	0	-1.55447	1_most poor	1
A215	119	143	30	13	2	M	10	0	1	1	0	1	1	1	0	0	1	840	1	0	120	1		0	0	0	1	-1.55447	1_most poor	13
A216	110	116	18	15	2	M	6	0	1	1	0	0	1	1	0	0	1	840	1	1	72	1		0	0	0	0	-1.55447	1_most poor	13
A219	161	170	65	29	2	M	37	0	0	0	0	0	0	0	0	0	0	0	0	0	444	0	0	0		0	0	-0.842196	3_poor	0
A22	130	128	25	18	2	F	9	0	0	0	0	0	0	1	0	0	1	0	0	0	108	0		0	0	0	0	-1.715	1_most poor	1
A221	104	162	50	26	2	F	25	0	0	0	0	0	0	0	0	0	0	0	0	1	300	0	0	0		0	0	-2.02678	1_most poor	0
A223	125	155	57	27.2	2	F	36	0	0	0	0	0	0	1	0	0	1	96	0	0	432	0	0	0		0	0	1.57691	5_least poor	1
A224	114	102	17	15.2	2	F	5	0	0	0	0	0	0	1	0	0	1	3640	0	1	60	0	1	0	0	0	0	1.57691	5_least poor	1
A226	147	160	60	28	2	F	31	0	0	0	0	0	0	1	0	0	1	48	0	0	372	0	0	0		0	0	0.429105	4_less poor	1
A227	112	142	30	19	2	F	11	0	0	0	0	0	0	1	0	0	1	960	0	1	132	1		0	0	0	1	0.429105	4_less poor	1
A228	111	118	20	17	2	F	8	0	0	0	0	0	0	1	0	0	1	1080	0	1	96	0		0	0	0	1	0.429105	4_less poor	1
A229	83	110	18	16	2	F	6	0	0	0	0	0	0	1	0	0	1	1360	0	1	72	0		0	0	0	1	0.429105	4_less poor	1
A23	123	126	23	16	2	F	8	0	0	0	0	0	0	1	0	0	1	176	0	0	96	0		0	0	0	0	-1.715	1_most poor	1
A230	116	169	60	26	2	F	25	0	0	1	0	0	1	1	0	0	1	176	0	1	300	0	0	0		0	0	0.429105	4_less poor	9
A231	178	175	66	26.5	2	M	28	0	1	1	0	0	1	1	0	0	1	0	1	0	336	0	0	0		0	0	-1.715	1_most poor	13
A232	144	175	70	27.5	2	M	34	0	1	1	0	0	1	1	0	0	1	96	1	0	408	0	0	0		0	0	-1.15398	2_very poor	13
A233	126	153	40	23	2	F	23	0	1	0	0	0	0	1	0	0	1	80	1	0	276	1	0	0		0	0	-1.15398	2_very poor	10
A234	122	131	21	17.2	2	F	11	0	1	0	0	0	0	1	0	0	1	112	1	0	132	3		1	1	1	0	-1.15398	2_very poor	10
A235	110	123	20	16	2	M	9	0	0	0	0	0	0	1	0	0	1	96	0	1	108	2		1	0	1	0	-1.15398	2_very poor	1
A239	125	160	50	24	2	F	35	0	0	0	0	0	0	0	0	0	0	0	0	0	420	0	0	0		0		-2.02678	1_most poor	0
A24	132	154	39	21	2	M	15	0	0	0	0	0	0	1	0	0	1	480	0	0	180	1		0	0	0	0	-1.715	1_most poor	1
A240	116	156	60	24	2	F	17	0	1	1	0	0	1	0	0	0	0	0	1	1	204	0		0	0	0	0	-2.02678	1_most poor	6
A241	108	107	15	14	2	F	5	0	0	0	0	0	0	1	0	0	1	1120	0	1	60	1	2	1	0	0	1	-2.02678	1_most poor	1
A243	149	168	63	27	2	M	30	0	0	1	0	0	1	1	0	0	1	160	0	0	360	0	0	0		0	0	-1.715	1_most poor	9
A244	116	146	60	27	2	F	26	0	1	1	0	0	1	0	0	0	0	0	1	0	312	0	0	0		0	0	-1.715	1_most poor	6
A247	104	160	53	24.7	2	F	20	0	1	0	0	0	0	1	0	0	1	480	1	1	240	0	0	0		0	0	-0.133988	3_poor	10
A249	142	168	77	29.6	2	M	31	0	0	0	0	0	0	1	0	0	1	1040	0	0	372	0	0	0		0	0	-2.02678	1_most poor	1
A25	147	176	60	24	2	M	30	0	1	0	0	0	0	0	0	0	0	0	1	0	360	0	0	0		0	0	-1.715	1_most poor	3
A252	139	175	64	28	2	M	35	0	1	0	0	0	0	0	0	0	0	0	1	0	420	0	0	0		0	0	-1.715	1_most poor	3
A253	157	170	59	26	2	M	40	0	1	1	0	0	1	1	0	0	1	0	1	0	480	0	0	0		0	0	-0.369881	3_poor	13
A254	83	161	53	24.6	2	F	29	0	0	0	0	0	0	1	0	0	1	480	0	1	348	0	0	0		0	0	-0.369881	3_poor	1
A255	118	111	18	16	2	M	6	0	0	1	0	0	1	1	0	0	1	1000	0	0	72	0		0	0	0	0	-0.369881	3_poor	9
A258	92	157	53	24.2	2	F	20	0	0	0	0	0	0	1	0	0	1	80	0	1	240	0	0	0		0	0	-1.715	1_most poor	1
A26	122	138	30	19	2	M	9	0	1	0	0	0	0	1	0	0	1	1040	1	0	108	0		0	0	0	0	-1.715	1_most poor	10
A261	167	161	59	27	2	M	31	0	0	1	0	0	1	1	0	0	1	0	0	0	372	0	0	0		0	0	-1.715	1_most poor	9
A263	123	174	78	32.3	2	M	36	0	0	1	0	0	1	1	0	0	1	160	0	1	432	0	0	0		0	0	0.77792	4_less poor	9
A264	125	153	50	26.5	2	F	20	0	0	0	0	0	0	1	0	0	1	176	0	0	240	0	0	0		0	0	0.77792	4_less poor	1
A267	159	175	70	26.7	2	M	23	0	0	0	0	0	0	0	0	0	0	0	0	0	276	0	0	0		0	0	-2.02678	1_most poor	0
A268	159	162	63	27	2	M	58	0	0	0	0	0	0	1	0	0	1	96	0	0	696	0	0	0		0	0	-1.715	1_most poor	1
A269	116	156	46	23	2	F	42	0	0	0	0	0	0	1	0	0	1	96	0	1	504	0	0	0		0	0	-1.715	1_most poor	1
A27	101	104	17	16	2	M	6	0	0	0	0	0	0	1	0	0	1	1920	0	1	72	0		1	1	0	1	-1.715	1_most poor	1
A270	127	169	53	23	2	M	17	0	0	1	0	0	1	1	0	0	1	0	0	1	204	1		0	0	0	0	-1.715	1_most poor	9
A271	131	165	50	21.4	2	M	15	0	1	0	0	0	0	1	0	0	1	96	1	0	180	0		0	0	0	0	-1.715	1_most poor	10
A272	133	143	33	19	2	F	11	0	0	0	0	0	0	1	0	0	1	1000	0	0	132	0		0	0	0	0	-1.715	1_most poor	1
A274	158	169	60	28.2	2	M	26	0	1	1	0	0	1	1	0	0	1	80	1	0	312	0	0	0		0	0	-1.715	1_most poor	13
A275	134	152	52	29	2	F	22	0	0	0	0	0	0	1	0	0	1	128	0	0	264	0	0	0		0	0	-1.715	1_most poor	1
A276	138	163	58	23.2	2	M	45	0	0	0	0	0	0	1	0	0	1	112	0	0	540	0	0	0		0	0	-2.02678	1_most poor	1
A277	138	161	69	28	2	F	37	0	0	1	0	0	1	0	0	0	0	0	0	0	444	0	0	0		0	0	-2.02678	1_most poor	2
A278	124	134	30	18	2	M	11	0	0	1	0	0	1	1	0	0	1	192	0	0	132	0		0	0	0	0	-2.02678	1_most poor	9
A28	103	159	60	26.3	2	F	22	0	0	0	0	0	0	0	0	0	0	0	0	1	264	0	0	0		0	0	-1.715	1_most poor	0
A281	110	154	76	33.7	2	F	20	0	1	0	0	0	0	0	0	0	0	0	1	1	240	0	0	0		0	0	0.822724	4_less poor	3
A283	123	182	72	28	2	M	36	0	0	0	0	0	0	1	0	0	1	400	0	1	432	0	0	0		0	0	0.338327	4_less poor	1
A284	129	126	28	16.6	2	M	8	0	0	0	0	0	0	1	0	0	1	128	0	0	96	0		0	0	0	0	0.338327	4_less poor	1
A285	139	173	57	24	2	M	30	0	1	0	0	0	0	1	0	0	1	0	1	0	360	0	0	0		0	0	-0.369881	3_poor	10
A286	127	156	60	26.8	2	F	24	0	0	0	0	0	0	0	0	0	0	0	0	0	288	0	0	0		0	0	-0.369881	3_poor	0
A288	139	174	63	27.5	2	M	59	0	0	0	0	0	0	0	0	0	0	0	0	0	708	0	0	0		0	0	-0.842196	3_poor	0
A289	147	172	60	24.5	2	F	50	0	0	0	0	0	0	0	0	0	0	0	0	0	600	0	0	0		0	0	-0.842196	3_poor	0
A29	136	173	61	26	2	M	59	0	1	0	0	0	0	0	0	0	0	0	1	0	708	0	0	0		0	0	-0.681663	3_poor	3
A290	111	172	52	21.6	2	M	17	0	1	0	0	0	0	1	0	0	1	0	1	1	204	1		0	0	0	0	-0.842196	3_poor	10
A291	123	132	28	17.2	2	M	11	0	1	0	0	0	0	1	0	0	1	80	1	0	132	0		0	0	0	0	-0.842196	3_poor	10
A292	119	141	30	18.5	2	M	12	0	1	1	0	0	1	1	0	0	1	0	1	1	144	1		0	0	0	0	-0.842196	3_poor	13
A298	137	179	63	25	2	M	46	0	1	0	0	0	0	1	0	0	1	64	1	0	552	0	0	0		0	0	1.42826	4_less poor	10
A299	142	162	70	30.1	2	F	43	0	0	0	0	0	0	1	0	0	1	80	0	0	516	0	0	0		0	0	1.42826	4_less poor	1
A3	117	129	29	18	2	F	6	0	0	0	0	0	0	1	0	0	1	2880	0	0	72	0		0	0	0	0	-0.846259	2_very poor	1
A300	133	157	55	25	2	F	23	0	1	0	0	0	0	1	0	0	1	2320	1	0	276	0	0	0		0	0	1.42826	4_less poor	10
A301	174	174	62	26.2	2	M	21	0	0	0	0	0	0	1	0	0	1	96	0	0	252	0	0	0		0	0	1.42826	4_less poor	1
A302	126	157	50	24	2	F	14	0	0	0	0	0	0	1	0	0	1	128	0	0	168	0		0	0	0	0	1.42826	4_less poor	1
A304	80	155	59	24.5	2	F	21	0	0	0	0	0	0	1	0	0	1	0	0	1	252	0	0	0		0	0	1.42826	4_less poor	1
A306	169	174	60	27	2	M	44	0	1	0	1	0	1	1	0	0	1	2320	1	0	528	0	0	0		0	0	-1.54239	2_very poor	13
A307	132	166	57	26	2	F	34	0	0	0	0	0	0	0	0	0	0	0	0	0	408	0	0	0		0	0	-1.54239	2_very poor	0
A308	155	163	45	22	2	M	15	0	1	1	0	0	1	1	0	0	1	80	1	0	180	1		0	0	0	0	-1.54239	2_very poor	13
A309	135	145	30	18	2	M	12	0	0	1	0	0	1	1	0	0	1	144	0	0	144	2		1	0	1	0	-1.54239	2_very poor	9
A312	164	160	52	25	2	M	51	0	1	1	0	0	1	1	0	0	1	112	1	0	612	0	0	0		0	0	-2.02678	1_most poor	13
A313	137	163	56	23	2	F	49	0	0	0	0	0	0	1	0	0	1	400	0	0	588	0	0	0		0	0	-2.02678	1_most poor	1
A314	130	172	65	28	2	M	21	0	1	1	0	0	1	1	0	0	1	480	1	0	252	0	0	0		0	0	-2.02678	1_most poor	13
A315	118	132	25	16	2	M	12	0	1	1	0	0	1	1	0	0	1	600	1	1	144	2		1	1	1	1	-2.02678	1_most poor	13
A316	127	123	20	16.2	2	M	7	0	1	1	0	0	1	1	1	0	1	160	1	0	84	1		0	0	0	0	-2.02678	1_most poor	13
A317	118	105	15	14	2	F	6	0	0	0	0	0	0	1	0	0	1	3840	0	0	72	1		1	0	0	0	-2.02678	1_most poor	1
A319	120	169	65	26.4	2	M	56	0	0	0	0	0	0	1	0	0	1	176	0	1	672	0	0	0		0	0	-1.55447	1_most poor	1
A320	115	153	45	24	2	F	33	0	0	1	0	0	1	1	0	0	1	80	0	1	396	0	0	0		0	0	-1.55447	1_most poor	9
A321	157	161	55	26	2	M	17	0	1	1	0	0	1	1	0	0	1	80	1	0	204	0		0	0	0	0	-1.55447	1_most poor	13
A326	130	162	70	31.5	2	F	25	0	1	0	0	0	0	1	0	0	1	64	1	0	300	0	0	0		0	0	0.0403526	4_less poor	10
A328	147	170	58	25.5	2	M	33	0	1	1	0	0	1	1	0	0	1	112	1	0	396	0	0	0		0	0	-0.669583	3_poor	13
A329	113	163	50	21.8	2	F	25	0	1	0	0	0	0	1	0	0	1	80	1	0	300	0	0	0		0	0	-0.669583	3_poor	10
A33	149	172	64	29	2	M	25	0	1	1	0	0	1	0	0	0	0	0	1	0	300	0	0	0		0	0	-0.681663	3_poor	6
A332	147	162	53	26	2	M	54	0	1	0	0	0	0	1	0	0	1	0	1	0	648	0	0	0		0	0	-0.681663	3_poor	10
A333	138	165	55	25	2	F	48	0	0	0	0	0	0	0	0	0	0	0	0	0	576	0	0	0		0	0	-0.681663	3_poor	0
A334	158	150	50	25	2	F	16	0	0	0	0	0	0	0	0	0	0	0	0	0	192	0		0	0	0	0	-0.681663	3_poor	0
A335	136	154	44	21	2	M	14	0	1	1	0	0	1	1	0	0	1	0	1	0	168	0		0	0	0	0	-0.681663	3_poor	13
A336	139	119	20	16	2	F	9	0	0	0	0	0	0	0	0	0	0	0	0	0	108	1		1	1	0	0	-0.681663	3_poor	0
A337	132	130	24	17	2	F	7	0	1	1	0	0	1	1	0	0	1	240	1	0	84	0		0	0	0	0	-0.681663	3_poor	13
A339	84	172	55	24	2	M	71	0	1	1	0	0	1	0	0	0	0	0	1	1	852	0	0	0		0	0	0.510941	4_less poor	6
A340	128	161	56	27.3	2	F	57	0	1	1	0	0	1	1	0	0	1	48	1	0	684	0	0	0		0	0	0.510941	4_less poor	13
A341	118	154	50	24.3	2	F	18	0	1	0	0	0	0	1	0	0	1	64	1	1	216	0		0	0	0	0	0.510941	4_less poor	10
A342	102	154	59	25.2	2	F	21	0	0	0	0	0	0	0	0	0	0	0	0	1	252	0	0	0		0	0	0.510941	4_less poor	0
A343	100	115	20	16	2	M	6	0	0	0	0	0	0	1	0	0	1	0	0	1	72	0		0	0	0	1	0.510941	4_less poor	1
A348	150	176	60	25	2	F	42	0	1	1	0	0	1	1	0	0	1	400	1	0	504	0	0	0		0	0	-0.669583	3_poor	13
A349	148	181	60	24.5	2	M	17	0	1	1	0	0	1	0	0	0	0	0	1	0	204	1		0	0	0	0	-0.669583	3_poor	6
A35	129	151	38	19.5	2	M	14	0	1	1	0	0	1	1	0	0	1	80	1	0	168	1		0	0	0	0	-0.681663	3_poor	13
A350	115	127	23	17	2	F	8	0	0	0	0	0	0	1	1	0	1	96	0	0	96	0		0	0	0	1	-0.669583	3_poor	1
A352	113	164	51	24.5	2	M	53	0	0	1	0	0	1	0	0	0	0	0	0	1	636	0	0	0		0	0	-0.842196	3_poor	2
A353	130	162	50	23	2	F	49	0	0	1	0	0	1	1	0	0	1	480	0	0	588	0	0	0		0	0	-0.842196	3_poor	9
A354	127	160	52	24.3	2	F	18	0	0	1	0	0	1	1	0	0	1	880	0	0	216	0		0	0	0	0	-0.842196	3_poor	9
A355	134	140	31	19	2	F	11	0	1	0	0	0	0	1	0	0	1	3680	1	0	132	0		0	0	0	0	-0.842196	3_poor	10
A356	123	164	55	23	2	M	73	0	0	0	0	0	0	1	0	0	1	144	0	1	876	0	0	0		0	0	0.114516	4_less poor	1
A357	123	158	54	25.7	2	F	54	0	0	1	0	0	1	0	0	0	0	0	0	0	648	0	0	0		0	0	0.114516	4_less poor	2
A358	152	157	62	30.5	2	F	46	0	0	0	0	0	0	0	0	0	0	0	0	0	552	0	0	0		0	0	0.114516	4_less poor	0
A359	141	134	30	19	2	F	11	0	0	1	0	0	1	1	0	0	1	440	0	0	132	0		0	0	0	0	0.114516	4_less poor	9
A36	107	150	44	24	2	F	9	0	0	1	0	0	1	1	0	0	1	1560	0	1	108	0		0	0	0	0	-0.681663	3_poor	9
A360	106	116	18	14.7	2	M	8	0	0	0	0	0	0	1	0	0	1	1680	0	1	96	1		1	0	0	1	0.114516	4_less poor	1
A367	155	172	67	28.4	2	M	43	0	0	1	0	0	1	0	0	0	0	0	0	0	516	0	0	0		0	0	0.338327	4_less poor	2
A368	144	152	65	30	2	F	40	0	1	1	0	0	1	1	0	0	1	0	1	0	480	0	0	0		0	0	0.338327	4_less poor	13
A369	134	159	50	25.3	2	F	15	0	0	0	0	0	0	0	0	0	0	0	0	0	180	0		0	0	0	0	0.338327	4_less poor	0
A37	115	127	22	16	2	F	7	0	0	0	0	0	0	1	0	0	1	3560	0	0	84	1		0	0	0	0	-0.681663	3_poor	1
A370	119	142	30	18	2	M	12	0	1	0	0	0	0	1	0	0	1	520	1	1	144	1		0	0	0	0	0.338327	4_less poor	10
A371	128	145	30	17.5	2	M	10	0	1	0	0	0	0	1	0	0	1	80	1	0	120	1		0	0	0	0	0.338327	4_less poor	10
A372	149	176	62	23.6	2	M	37	0	0	0	0	0	0	0	0	0	0	0	0	0	444	0	0	0		0	0	-0.842196	3_poor	0
A373	132	169	62	27.2	2	F	25	0	1	0	0	0	0	1	0	0	1	128	1	0	300	0	0	0		0	0	-0.842196	3_poor	10
A38	149	173	55		2	M	43	0	0	0	0	0	0	0	0	0	0	0	0	0	516	1		0		0	0	0.822724	4_less poor	0
A380	126	162	45	19.8	2	M	15	0	1	0	0	0	0	1	0	0	1	720	1	1	180	1		0	0	0	0	-2.02678	1_most poor	10
A381	127	140	32	18	2	M	12	0	0	0	0	0	0	0	0	0	0	0	0	0	144	0		0	0	0	0	-2.02678	1_most poor	0
A383	102	159	49	21	2	F	32	0	0	0	0	0	0	1	0	0	1	96	0	1	384	0	0	0		0	0	-1.2306	2_very poor	1
A384	130	120	24	16	2	M	9	0	1	1	0	0	1	1	0	0	1	80	1	0	108	0		1	1	0	0	-1.2306	2_very poor	13
A385	139	115	20	14	2	M	9	0	1	1	0	0	1	1	0	0	1	160	1	0	108	0		1	1	0	0	-1.2306	2_very poor	13
A389	129	165	63	26.3	2	M	72	0	1	0	0	0	0	1	0	0	1	96	1	1	864	0	0	0		0	0	2.6107	5_least poor	10
A39	120	176	70	29	2	F	37	0	0	0	0	0	0	0	0	0	0	0	0	0	444	0	0	0		0	0	0.822724	4_less poor	0
A390	120	162	85	22	2	F	57	0	0	0	0	0	0	0	0	0	0	0	0	0	684	0	0	0		0	0	2.6107	5_least poor	0
A392	156	176	77	29.1	2	M	16	0	1	1	0	0	1	0	0	0	0	0	1	0	192	0		0	0	0	0	2.6107	5_least poor	6
A393	95	167	67	17	2	F	14	0	1	0	0	0	0	1	0	0	1	112	1	1	168	0		0	0	0	0	2.6107	5_least poor	10
A394	123	118	28	18	2	M	6	0	1	0	0	0	0	1	0	0	1	2240	1	0	72	0		0	0	0	1	2.6107	5_least poor	10
A396	97	158	65	25.2	2	F	19	0	1	1	0	0	1	0	0	0	0	0	1	1	228	0		0	0	0	0	-1.07007	2_very poor	6
A4	165	175	67	28	2	M	21	0	1	0	0	0	0	0	0	0	0	0	1	0	252	0	0	0		0	0	-0.846259	2_very poor	3
A400	119	167	60	27.3	2	F	16	0	0	0	0	0	0	1	0	0	1	112	0	0	192	0		0	0	0	0	-1.2306	2_very poor	1
A402	166	174	63	24.6	2	M	61	0	0	0	0	0	0	0	0	0	0	0	0	0	732	0	0	0		0	0	-1.2306	2_very poor	0
A403	115	154	45	23.4	2	F	42	0	0	1	0	0	1	1	0	0	1	160	0	1	504	0	0	0		0	0	-1.2306	2_very poor	9
A404	128	148	38	19	2	M	15	0	0	0	0	0	0	1	0	0	1	720	0	1	180	1		1	1	0	0	-1.2306	2_very poor	1
A405	128	123	28	19.2	2	M	8	0	0	1	0	0	1	1	0	0	1	1200	0	0	96	0		0	0	0	0	-1.2306	2_very poor	9
A406	117	180	64	25	2	M	42	0	0	0	0	0	0	0	0	0	0	0	0	1	504	0	0	0		0	1	-2.02678	1_most poor	0
A407	122	163	55	24	2	F	21	0	1	0	0	0	0	1	0	0	1	32	1	0	252	0	0	0		0	0	-2.02678	1_most poor	10
A409	124	177	69	27.3	2	M	33	0	0	1	0	0	1	0	0	0	0	0	0	1	396	0	0	0		0	0	-0.842196	3_poor	2
A41	103	148	40	20	2	M	15	0	0	0	0	0	0	1	0	0	1	96	0	1	180	0		1	1	0	1	0.822724	4_less poor	1
A410	139	168	80	30.6	2	F	40	0	0	0	0	0	0	1	0	0	1	480	0	0	480	0	0	0		0	0	-0.842196	3_poor	1
A411	125	153	43	21	2	F	11	0	0	1	0	0	1	0	0	0	0	0	0	0	132	0		0	0	0	0	-0.842196	3_poor	2
A412	135	154	34	22	2	F	8	0	0	1	0	0	1	1	0	0	1	2560	0	0	96	0		0	0	0	0	-0.842196	3_poor	9
A413	125	135	35	22	2	F	7	0	1	0	1	1	1	1	0	0	1	0	1	0	84	0		0	0	0	0	-0.842196	3_poor	13
A414	149	174	60	26	2	M	40	0	1	1	0	0	1	0	0	0	0	0	1	0	480	0	0	0		0	0	-1.715	1_most poor	6
A415	92	157	56	26.3	2	F	28	0	0	0	0	0	0	0	0	0	0	0	0	1	336	0	0	0		0	0	-1.715	1_most poor	0
A417	141	166	63	26	2	M	65	0	1	1	0	0	1	0	0	0	0	0	1	0	780	0	0	0		0	0	-2.02678	1_most poor	6
A418	121	154	60	28.5	2	F	57	0	0	1	0	0	1	1	0	0	1	1080	0	0	684	0	0	0		0	1	-2.02678	1_most poor	9
A419	167	183	75	31	2	M	32	0	1	1	0	0	1	0	0	0	0	0	1	0	384	0	0	0		0	0	-2.02678	1_most poor	6
A42	136	134	29	18	2	M	13	0	0	1	0	0	1	1	0	0	1	440	0	0	156	1		1	1	0	0	0.822724	4_less poor	9
A421	112	110	19	16	2	F	5	0	0	0	0	0	0	1	0	0	1	960	0	1	60	0	0	0	0	0	0	-0.846259	2_very poor	1
A422	141	168	60	25	2	M	49	0	1	1	0	0	1	1	0	0	1	128	1	0	588	0	0	0		0	0	1.22528	4_less poor	13
A426	109	160	50	24.3	2	F	17	0	0	0	0	0	0	0	0	0	0	0	0	1	204	0		0	0	0	0	-0.846259	2_very poor	0
A428	134	151	42	23	2	F	40	0	0	0	0	0	0	0	0	0	0	0	0	0	480	1	0	0		0	0	-1.24268	2_very poor	0
A429	105	157	53	21	2	F	19	0	0	0	0	0	0	0	0	0	0	0	0	1	228	0		0	0	0	0	-1.24268	2_very poor	0
A43	117	124	21	17	2	F	9	0	0	0	0	0	0	1	0	0	1	880	0	0	108	1		0	0	0	0	0.822724	4_less poor	1
A431	123	155	45	15.8	2	F	12	0	0	0	0	0	0	0	0	0	0	0	0	0	144	0		0	0	0	1	-1.24268	2_very poor	0
A44	102	118	18	16	2	M	7	0	0	0	0	0	0	1	0	0	1	1880	0	1	84	2		1	0	1	0	0.822724	4_less poor	1
A445	115	167	70	21.7	2	F	26	0	0	0	0	0	0	1	0	0	1	64	0	1	312	0	0	0		0	0	0.114516	4_less poor	1
A446	126	172	66	27.5	2	F	21	0	1	1	0	0	1	1	0	0	1	1800	1	0	252	0	0	0		0	0	-0.669583	3_poor	13
A447	141	158	35	18.5	2	F	13	0	0	0	0	0	0	1	0	0	1	80	0	0	156	2		1	0	1	0	-0.669583	3_poor	1
A45	151	163	52	23.5	2	M	20	0	0	1	0	0	1	0	0	0	0	0	0	0	240	0	0	0		0	0	0.822724	4_less poor	2
A452	127	157	55	26.5	2	F	29	0	1	1	0	0	1	0	0	0	0	0	1	0	348	0	0	0		0	0	-2.02678	1_most poor	6
A454	112	176	65	24.6	2	M	48	0	0	0	0	0	0	1	0	0	1	192	0	1	576	0	0	0		0	0	0.452761	4_less poor	1
A455	100	161	59	24.3	2	F	20	0	0	1	0	0	1	1	0	0	1	96	0	1	240	0	0	0		0	0	0.452761	4_less poor	9
A457	107	121	22	14.5	2	M	7	0	0	0	0	0	0	1	0	0	1	1120	0	1	84	0		0	0	0	1	0.452761	4_less poor	1
A458	149	160	60	25.8	2	F	33	0	0	1	0	0	1	0	0	0	0	0	0	0	396	0	0	0		0	0	-1.55447	1_most poor	2
A459	151	172	60	27.6	2	M	31	0	0	1	0	0	1	0	0	0	0	0	0	0	372	0	0	0		0	0	-1.55447	1_most poor	2
A46	113	179	66	26	2	M	38	0	0	1	0	0	1	1	0	0	1	0	0	1	456	0	0	0		0	0	0.822724	4_less poor	9
A460	134	129	27	18.5	2	F	9	0	0	1	0	0	1	1	0	0	1	160	0	0	108	0		0	0	0	0	-1.55447	1_most poor	9
A469	156	180	75	28.5	2	M	30	0	0	0	0	0	0	1	0	0	1	240	0	0	360	0	0	0		0	0	0.452761	4_less poor	1
A47	127	159	48	24	2	F	50	0	0	0	0	0	0	0	0	0	0	0	0	0	600	0	0	0		0	0	-0.197267	3_poor	0
A470	135	160	56	25	2	F	30	0	0	0	0	0	0	1	0	0	1	80	0	0	360	0	0	0		0	0	0.452761	4_less poor	1
A473	146	167	61	25	2	M	39	0	1	0	0	0	0	1	0	0	1	64	1	0	468	0	0	0		0	0	-2.02678	1_most poor	10
A474	129	157	55	26.8	2	F	31	0	0	0	0	0	0	1	0	0	1	192	0	0	372	0	0	0		0	0	-2.02678	1_most poor	1
A475	114	117	22	16	2	F	8	0	0	0	0	0	0	1	0	0	1	840	0	1	96	0		0	0	0	0	-2.02678	1_most poor	1
A476	100	127	28	18	2	M	10	0	0	0	0	0	0	1	0	0	1	2600	0	1	120	0		0	0	0	0	-2.02678	1_most poor	1
A477	120	135	33	19	2	F	12	0	1	0	0	0	0	1	0	0	1	1480	1	0	144	0		1	1	0	0	-2.02678	1_most poor	10
A48	117	114	20	16	2	F	7	0	0	0	0	0	0	1	0	0	1	400	0	0	84	0		0	0	0	0	-0.197267	3_poor	1
A480	119	115	22	17	2	M	7	0	0	0	0	0	0	1	0	0	1	1200	0	0	84	0		0	0	0	1	-2.02678	1_most poor	1
A492	135	138	30	18	2	M	10	0	0	1	0	0	1	1	0	0	1	680	0	0	120	0		0	0	0	0	-0.0828027	3_poor	9
A493	137	139	35	20	2	F	11	0	0	0	0	0	0	1	0	0	1	400	0	0	132	0		0	0	0	0	-0.197267	3_poor	1
A494	135	161	52	25	2	F	27	0	1	1	0	0	1	0	0	0	0	0	1	0	324	0	0	0		0	0	-0.758288	3_poor	6
A496	126	161	50	24	2	F	21	0	1	1	0	0	1	1	0	0	1	240	1	0	252	0	0	0		0	1	-1.55447	1_most poor	13
A50	155	165	63	27	2	F	23	0	1	0	0	0	0	0	0	0	0	0	1	0	276	0	0	0		0	0	-0.197267	3_poor	3
A54	138	165	64	29	2	F	48	0	0	0	0	0	0	0	0	0	0	0	0	0	576	0	0	0		0	0	-0.846259	2_very poor	0
A58	115	162	57	28	2	F	19	0	1	1	0	0	1	0	0	0	0	0	1	1	228	0		0	0	0	0	-0.846259	2_very poor	6
A6	136	165	55	27	2	M	19	0	0	1	0	0	1	1	0	0	1	0	0	0	228	0		0	0	0	0	-0.846259	2_very poor	9
A60	155	174	68	26	2	M	30	0	0	0	0	0	0	0	0	0	0	0	0	0	360	0	0	0		0	0	-1.54239	2_very poor	0
A61	106	149	64		2	F	25	0	0	0	0	0	0	0	0	0	0	0	0	1	300	0		0		0	0	-1.54239	2_very poor	0
A62	124	147	40	22	2	M	12	0	0	1	0	0	1	1	0	0	1	160	0	0	144	0		0	0	0	0	-1.54239	2_very poor	9
A63	108	140	30	19	2	F	10	0	0	1	0	0	1	1	0	0	1	64	0	1	120	0		0	0	0	0	-1.54239	2_very poor	9
A64	122	120	23	16	2	M	7	0	0	0	0	0	0	1	0	0	1	840	0	0	84	0		0	0	0	0	-1.54239	2_very poor	1
A67	166	170	61	26	2	M	32	0	0	0	0	0	0	0	0	0	0	0	0	0	384	0	0	0		0	0	0.0777301	4_less poor	0
A69	121	163	66	30	2	F	55	0	0	0	0	0	0	1	0	0	1	192	0	0	660	0	0	0		0	1	-0.758288	3_poor	1
A7	107	164	53	27	2	M	36	0	0	0	0	0	0	1	0	0	1	224	0	1	432	0	0	0		0	0	-0.846259	2_very poor	1
A70	124	120	24	17	2	M	8	0	0	0	0	0	0	1	0	0	1	1120	0	0	96	0		0	0	0	0	-0.758288	3_poor	1
A72	140	167	48	23	2	M	22	0	1	0	0	0	0	1	0	0	1	80	1	0	264	1	0	0		0	1	-0.758288	3_poor	10
A73	118	158	50	23	2	F	16	0	0	0	0	0	0	1	0	0	1	0	0	1	192	0		0	0	0	0	-0.758288	3_poor	1
A74	142	167	63	27	2	M	30	0	1	1	0	0	1	0	0	0	0	0	1	0	360	0	0	0		0	0	1.93522	5_least poor	6
A75	98	158	62	31	2	F	20	0	0	0	0	0	0	0	0	0	0	0	0	1	240	0	0	0		0	0	1.93522	5_least poor	0
A77	121	166	55	25	2	F	32	0	0	0	0	0	0	1	0	0	1	128	0	0	384	0	0	0		0	0	-0.0500799	3_poor	1
A78	116	126	25	16	2	F	10	0	0	0	0	0	0	1	0	0	1	1200	0	0	120	0		0	0	0	1	-0.0500799	3_poor	1
A79	121	116	22	17	2	M	8	0	0	0	0	0	0	1	0	0	1	6520	0	0	96	0		0	0	0	1	-0.0500799	3_poor	1
A82	166	172	63	26	2	M	25	0	1	1	0	0	1	0	0	0	0	0	1	0	300	0	0	0		0	0	-0.758288	3_poor	6
A83	153	174	68	26.5	2	M	23	0	0	0	0	0	0	1	0	0	1	0	0	0	276	0	0	0		0	0	-0.758288	3_poor	1
A84	123	160	53		2	F	76	0	0	0	0	0	0	0	0	0	0	0	0	0	912	0		0		0	0	-0.758288	3_poor	0
A85	110	161	54		2	M	73	0	1	0	0	0	0	0	0	0	0	0	1	1	876	0		0		0	0	-0.0828027	3_poor	3
A86	122	152	51	25	2	F	50	0	1	1	0	0	1	0	0	0	0	0	1	0	600	0	0	0		0	0	-0.0828027	3_poor	6
A87	146	141	45	25	2	F	16	0	0	1	0	0	1	0	0	0	0	0	0	0	192	0		1	1	0	0	-0.0828027	3_poor	2
A88	140	176	66	26	2	M	37	0	0	0	0	0	0	1	0	0	1	0	0	0	444	0	0	0		0	0	-0.0828027	3_poor	1
A89	173	174	68	28.5	2	M	36	0	1	0	0	0	0	0	0	0	0	0	1	0	432	0	0	0		0		-2.02678	1_most poor	3
A9	112	150	37	25	2	F	30	0	1	0	0	0	0	1	0	0	1	1080	1	1	360	2	0	1		1	0	-0.534476	3_poor	10
A90	118	161	80	32	2	F	28	0	0	0	0	0	0	0	0	0	0	0	0	0	336	0	0	0		0	0	-2.02678	1_most poor	0
A91	104	114	20	16	2	M	7	0	0	1	0	0	1	1	0	0	1	2320	0	1	84	0		0	0	0	0	-2.02678	1_most poor	9
A94	135	167	47	22	2	F	52	0	0	0	0	0	0	1	0	0	1	0	0	0	624	2	0	1		1	0	-0.758288	3_poor	1
A95	116	104	15	15	2	F	25	0	0	0	0	0	0	1	0	0	1	128	0	1	300	3	3	1		1	0	-0.758288	3_poor	1
A96	109	127	25	17	2	F	9	0	0	0	0	0	0	1	0	0	1	128	0	1	108	0		0	0	0	1	-0.758288	3_poor	1
A99	125	168	60	27	2	F	25	0	0	0	0	0	0	0	0	0	0	0	0	0	300	0	0	0		0	0	-0.758288	3_poor	0
C1	175	158	55	27	4	M	51	0	1	0	0	0	0	0	0	0	0	0	1	0	612	0	0	0		0	0	2.74812	5_least poor	3
C10	106	155	57	28	4	F	17	0	1	0	0	0	0	0	0	0	0	0	1	1	204	0		0	0	0	0	2.74812	5_least poor	3
C100	139	164	63	28	4	M	16	0	1	0	0	0	0	0	0	0	0	0	1	0	192	0		0	0	0	0	-0.846259	2_very poor	3
C101	118	173	61	27	4	M	41	0	0	0	0	0	0	0	0	0	0	0	0	1	492	0	0	0		0	0	0.452761	4_less poor	0
C102	126	161	51	24	4	F	35	0	1	0	0	0	0	0	0	0	0	0	1	0	420	0	0	0		0	0	0.452761	4_less poor	3
C103	126	128	24	18	4	F	10	0	1	0	0	0	0	1	0	0	1	1760	1	0	120	1		0	0	0	0	0.452761	4_less poor	10
C104	104	123	23	18	4	F	8	0	1	0	0	0	0	1	0	0	1	2880	1	1	96	0		0	0	0	0	0.452761	4_less poor	10
C105	94	107	12	16	4	F	6	0	1	1	0	0	1	1	0	0	1	1920	1	1	72	3		1	0	1	0	0.452761	4_less poor	13
C107	171	159	56	28	4	M	53	0	0	0	0	0	0	1	0	0	1	32	0	0	636	0	0	0		0	0	1.63735	5_least poor	1
C108	122	157	64	34	4	F	51	0	0	0	0	0	0	1	0	0	1	128	0	0	612	0	0	0		0	0	1.63735	5_least poor	1
C109	149	167	56	26	4	M	27	0	1	1	0	0	1	1	0	0	1	0	1	0	324	0	0	0		0	0	1.63735	5_least poor	13
C11	109	156	50	26	4	M	15	0	1	0	0	0	0	0	0	0	0	0	1	1	180	0		0	0	0	0	2.74812	5_least poor	3
C111	130	159	56	28	4	F	23	0	1	0	0	0	0	0	0	0	0	0	1	0	276	0	0	0		0	0	1.63735	5_least poor	3
C113	122	155	49	28	4	F	22	0	1	0	0	0	0	0	0	0	0	0	1	0	264	0	0	0		0	0	1.63735	5_least poor	3
C114	132	162	53	26	4	M	16	0	1	0	0	0	0	1	0	0	1	920	1	0	192	0		0	0	0	0	1.63735	5_least poor	10
C115	128	149	43	23	4	F	13	0	1	0	0	0	0	1	0	0	1	0	1	0	156	0		0	0	0	0	1.63735	5_least poor	10
C117	123	111	18	18	4	F	7	0	1	0	0	0	0	1	0	1	1	400	1	0	84	0		0	0	0	0	1.63735	5_least poor	10
C119	119	121	25	21	4	F	8	1	1	0	0	0	0	1	0	0	1	680	1	0	96	0		0	0	0	0	1.63735	5_least poor	12
C12	128	125	23	17	4	M	10	0	1	0	0	0	0	1	0	0	1	5560	1	0	120	1		1	1	0	1	2.74812	5_least poor	10
C123	109	151	50	28	4	F	34	0	0	0	0	0	0	0	0	0	0	0	0	1	408	0	0	0		0	0	-0.361863	3_poor	0
C124	117	154	62	30	4	F	17	0	1	0	0	0	0	1	0	0	1	1280	1	1	204	0		0	0	0	0	-0.361863	3_poor	10
C125	117	139	32	29	4	M	14	1	1	0	0	0	0	1	0	0	1	720	1	1	168	1		1	1	0	0	-0.361863	3_poor	12
C126	108	107	17	16	4	F	5	0	1	0	0	0	0	1	0	0	1	48	1	1	60	0	0	0	0	0	0	-0.361863	3_poor	10
C128	154	167	73	32	4	M	68	0	0	0	0	0	0	1	0	0	1	112	0	0	816	0	0	0		0	0	-1.2306	2_very poor	1
C129	135	158	42	25	4	F	63	0	0	1	0	0	1	1	0	0	1	48	0	0	756	2	0	1		1	0	-1.2306	2_very poor	9
C13	120	146	34	20	4	F	13	0	1	0	0	0	0	1	0	0	1	800	1	0	156	1		0	0	0	0	2.74812	5_least poor	10
C130	122	146	43	26	4	F	40	0	0	0	0	0	0	0	0	0	0	0	0	0	480	0	0	0		0	1	-1.2306	2_very poor	0
C131	135	155	50	27	4	F	30	0	0	0	0	0	0	1	0	0	1	0	0	0	360	0	0	0		0	0	-1.2306	2_very poor	1
C132	154	172	56	26	4	M	25	0	0	0	0	0	0	0	0	0	0	0	0	0	300	0	0	0		0	0	-1.2306	2_very poor	0
C133	140	169	53	25	4	M	18	0	1	0	0	0	0	1	0	0	1	400	1	0	216	1		0	0	0	0	-1.2306	2_very poor	10
C134	137	132	27	21	4	M	14	0	1	0	0	0	0	1	0	0	1	2240	1	0	168	1		1	1	0	0	-1.2306	2_very poor	10
C135	130	115	18	16	4	M	9	0	1	0	0	0	0	1	0	0	1	720	1	0	108	1		1	1	0	0	-1.2306	2_very poor	10
C138	107	102	12	19	4	F	5	0	0	0	0	0	0	1	0	1	1	840	0	1	60	3	0	1	0	1	1	-1.2306	2_very poor	1
C139	135	159	71	33	4	M	58	0	0	0	0	0	0	0	0	0	0	0	0	0	696	0	0	0		0	0	-1.2306	2_very poor	0
C14	127	136	31	21	4	F	11	0	1	0	0	0	0	1	0	0	1	2000	1	0	132	0		0	0	0	1	2.74812	5_least poor	10
C140	107	154	73	37	4	F	48	0	0	0	0	0	0	0	0	0	0	0	0	1	576	0	0	0		0	0	-1.2306	2_very poor	0
C142	126	153	42	23	4	M	19	0	1	1	0	0	1	1	0	0	1	192	1	1	228	1		1	1	0	0	-1.2306	2_very poor	13
C143	121	163	46	23	4	M	17	0	1	0	0	0	0	0	0	0	0	0	1	1	204	1		0	0	0	0	-1.2306	2_very poor	3
C144	129	138	29	17.5	4	M	11	0	1	0	0	0	0	1	0	0	1	1000	1	0	132	1		0	0	0	0	-1.2306	2_very poor	10
C145	168	174	56	29	4	M	38	0	1	0	0	0	0	1	0	0	1	32	1	0	456	1	0	0		0	0	-1.715	1_most poor	10
C146	144	165	54	28	4	F	32	0	0	0	0	0	0	0	0	0	0	0	0	0	384	0	0	0		0	0	-1.715	1_most poor	0
C147	132	135	27	19	4	M	12	0	1	0	0	0	0	1	0	0	1	1480	1	0	144	1		0	0	0	0	-1.715	1_most poor	10
C148	136	127	23	21	4	F	8	0	0	0	0	0	0	0	0	0	0	0	0	0	96	0		0	0	0	0	-1.715	1_most poor	0
C15	123	162	46	25	4	F	26	0	0	0	0	0	0	1	0	0	1	0	0	0	312	1	0	0		0	0	2.74812	5_least poor	1
C150	142	166	60	30	4	M	40	0	1	0	0	0	0	0	0	0	0	0	1	0	480	0	0	0		0	0	-1.715	1_most poor	3
C151	134	160	56	28	4	F	22	0	1	0	0	0	0	1	0	0	1	80	1	0	264	0	0	0		0	0	-1.715	1_most poor	10
C152	140	157	50	25	4	F	17	0	1	0	0	0	0	1	0	0	1	192	1	0	204	0		0	0	0	0	-1.715	1_most poor	10
C155	128	164	60	24.5	4	F	28	0	0	0	0	0	0	0	0	0	0	0	0	0	336	0	0	0		0	0	-0.842196	3_poor	0
C156	121	106	17	15	4	M	5	0	1	0	0	0	0	1	0	0	1	480	1	0	60	0	1	0	0	0	0	-0.842196	3_poor	10
C158	129	162	45	25	4	M	62	0	0	1	0	0	1	0	0	0	0	0	0	1	744	1	0	0		0	0	-0.842196	3_poor	2
C159	114	168	63	29	4	F	48	0	0	0	0	0	0	1	0	0	1	6320	0	1	576	0	0	0		0	0	-0.842196	3_poor	1
C160	122	163	51	27	4	F	22	0	1	0	0	0	0	1	0	0	1	1680	1	0	264	0	0	0		0	0	-0.842196	3_poor	10
C163	110	129	24	18	4	F	9	0	1	1	1	0	1	1	0	0	1	2840	1	1	108	1		0	0	0	0	-0.842196	3_poor	13
C164	101	129	24	19	4	M	8	0	1	1	0	0	1	1	1	0	1	1920	1	1	96	0		0	0	0	0	-0.842196	3_poor	13
C165	91	123	20	18	4	F	7	0	1	0	0	0	0	1	0	0	1	720	1	1	84	1		0	0	0	1	-0.842196	3_poor	10
C167	125	183	63	31	4	M	56	0	0	1	0	0	1	1	0	0	1	144	0	1	672	0	0	0		0	0	-1.715	1_most poor	9
C168	143	169	67	32	4	F	45	0	0	0	0	0	0	1	0	0	1	760	0	0	540	0	0	0		0	0	-1.715	1_most poor	1
C17	129	164	51	26	4	M	46	0	0	0	0	0	0	0	0	0	0	0	0	1	552	0	0	0		0	0	2.26372	5_least poor	0
C171	125	150	40	23	4	M	11	0	1	1	0	0	1	1	0	0	1	440	1	0	132	0		0	0	0	0	-1.715	1_most poor	13
C172	118	136	29	20	4	M	10	0	1	0	0	0	0	1	0	0	1	272	1	0	120	0		0	0	0	0	-1.715	1_most poor	10
C174	140	117	17	17	4	M	5	0	1	0	1	0	1	1	0	0	1	12160	1	0	60	2	0	1	0	1	0	-1.715	1_most poor	13
C176	144	170	58	25	4	M	42	0	0	0	0	0	0	1	0	0	1	208	0	0	504	0	0	0		0	0	-0.842196	3_poor	1
C177	153	159	52	30	4	F	32	0	0	0	0	0	0	0	0	0	0	0	0	0	384	0	0	0		0	0	-0.842196	3_poor	0
C178	142	148	40	23	4	F	13	0	1	1	0	0	1	1	0	0	1	64	1	0	156	0		0	0	0	0	-0.842196	3_poor	13
C18	143	151	61	35	4	F	34	0	1	0	0	0	0	0	0	0	0	0	1	0	408	0	0	0		0	0	2.26372	5_least poor	3
C181	133	158	80	36	4	F	35	0	1	1	1	0	1	1	0	0	1	192	1	0	420	0	0	0		0	0	-2.02678	1_most poor	13
C182	142	154	56	27	4	F	51	0	0	0	0	0	0	0	0	0	0	0	0	0	612	0	0	0		0	0	-2.02678	1_most poor	0
C185	96	143	36	22	4	M	12	0	1	0	0	0	0	1	0	0	1	11640	1	1	144	0		0	0	0	0	-2.02678	1_most poor	10
C186	105	141	32	21	4	M	12	0	1	0	0	0	0	0	0	0	0	0	1	1	144	0		0	0	0	0	-2.02678	1_most poor	3
C187	117	123	24	20	4	M	7	0	1	0	0	0	0	1	0	0	1	1960	1	0	84	0		0	0	0	0	-2.02678	1_most poor	10
C188	117	119	20	18	4	F	5	0	1	0	0	0	0	1	0	0	1	224	1	0	60	0	0	0	0	0	0	-2.02678	1_most poor	10
C19	123	154	47	27	4	F	19	1	1	0	0	1	1	1	0	0	1	480	1	0	228	0		0	0	0	0	2.26372	5_least poor	15
C190	147	161	50	27	4	F	48	0	0	0	0	0	0	0	0	0	0	0	0	0	576	0	0	0		0	0	-2.02678	1_most poor	0
C193	138	129	22	17	4	M	9	0	0	0	0	0	0	0	0	0	0	0	0	0	108	2		1	0	1	0	-2.02678	1_most poor	0
C195	123	157	57	30	4	M	58	0	0	0	0	0	0	1	0	0	1	2880	0	1	696	0	0	0		0	0	-1.2306	2_very poor	1
C196	105	158	53	29	4	F	48	0	0	1	0	0	1	0	0	0	0	0	0	1	576	0	0	0		0	0	-1.2306	2_very poor	2
C198	131	148	43	24	4	F	17	0	1	0	0	0	0	1	0	0	1	1280	1	0	204	0		1	1	0	0	-1.2306	2_very poor	10
C199	136	137	28	20	4	M	12	0	1	0	0	0	0	1	0	0	1	0	1	0	144	1		0	0	0	0	-1.2306	2_very poor	10
C2	107	154	61	37	4	F	46	0	1	1	0	0	1	0	0	0	0	0	1	1	552	0	0	0		0	0	2.74812	5_least poor	6
C20	122	166	49	25	4	M	17	0	1	0	0	0	0	1	0	0	1	176	1	1	204	1		0	0	0	0	2.26372	5_least poor	10
C201	157	171	57	29	4	M	33	0	1	0	0	0	0	0	0	0	0	0	1	0	396	0	0	0		0	0	-2.02678	1_most poor	3
C202	123	152	39	22.5	4	F	30	0	0	0	0	0	0	0	0	0	0	0	0	0	360	2	0	1		1	0	-2.02678	1_most poor	0
C203	113	115	19	17	4	F	8	0	1	0	0	0	0	1	0	0	1	5520	1	1	96	0		0	0	0	1	-2.02678	1_most poor	10
C204	107	107	17	16	4	M	6	0	0	0	0	0	0	1	0	0	1	3040	0	1	72	0		0	0	0	1	-2.02678	1_most poor	1
C206	149	171	58	27	4	M	32	0	1	1	0	0	1	1	0	0	1	80	1	0	384	0	0	0		0	0	-1.715	1_most poor	13
C207	131	159	47	25	4	M	55	0	0	1	0	0	1	1	0	0	1	4680	0	0	660	0	0	0		0	0	-0.842196	3_poor	9
C208	113	161	67	31	4	F	45	0	1	1	0	0	1	0	0	0	0	0	1	1	540	0	0	0		0	0	-0.842196	3_poor	6
C209	81	166	44	27	4	M	25	0	1	1	0	1	1	0	0	0	0	0	1	1	300	3	0	1		1	0	-0.842196	3_poor	6
C21	141	139	57	26.5	4	M	15	0	1	0	0	0	0	0	0	0	0	0	1	0	180	0		1	1	0	0	2.26372	5_least poor	3
C210	144	162	47	26	4	F	23	0	0	0	0	0	0	1	0	0	1	2240	0	0	276	1	0	0		0	0	-0.842196	3_poor	1
C211	101	167	55	25	4	F	17	0	1	0	0	0	0	1	0	0	1	2920	1	1	204	0		0	0	0	0	-0.842196	3_poor	10
C212	115	169	64	27.5	4	M	36	0	0	0	0	0	0	0	0	0	0	0	0	1	432	0	0	0		0	0	-2.02678	1_most poor	0
C213	136	171	63	28	4	M	60	0	0	0	0	0	0	0	0	0	0	0	0	0	720	0	0	0		0	0	-1.715	1_most poor	0
C214	107	156	52	28	4	F	50	0	0	0	0	0	0	0	0	0	0	0	0	1	600	0	0	0		0	0	-1.715	1_most poor	0
C215	101	108	16	17	4	F	6	0	1	0	0	0	0	1	1	0	1	2480	1	1	72	1		0	0	0	1	-1.715	1_most poor	10
C216	155	180	78	31	4	M	30	0	0	1	0	0	1	0	0	0	0	0	0	0	360	0	0	0		0	0	-1.24268	2_very poor	2
C217	116	162	53	29	4	F	20	0	1	1	0	0	1	0	0	0	0	0	1	1	240	0	0	0		0	0	-1.24268	2_very poor	6
C219	106	103	11	17	4	F	5	0	1	0	0	0	0	1	0	0	1	6680	1	1	60	3	0	1	0	1	0	-1.24268	2_very poor	10
C22	116	142	33	21	4	M	14	0	1	0	0	0	0	1	0	0	1	2640	1	1	168	1		1	1	0	0	2.26372	5_least poor	10
C221	157	160	51	26.5	4	M	26	0	0	0	0	0	0	0	0	0	0	0	0	0	312	0	0	0		0	0	-2.02678	1_most poor	0
C222	128	150	48	27	4	F	20	0	1	1	0	0	1	1	0	0	1	2840	1	0	240	0	0	0		0	0	-2.02678	1_most poor	13
C223	142	171	63	28	4	M	42	0	0	0	0	0	0	1	0	0	1	96	0	0	504	0	0	0		0	0	-1.715	1_most poor	1
C224	127	156	44	23	4	F	33	0	0	0	1	0	1	1	0	0	1	0	0	0	396	1	0	0		0	0	-1.715	1_most poor	9
C225	137	140	30	20	4	F	13	0	1	0	0	0	0	1	0	0	1	7840	1	0	156	1		1	1	0	0	-1.715	1_most poor	10
C226	128	130	24	18	4	F	9	0	1	0	0	0	0	1	0	0	1	880	1	0	108	1		0	0	0	0	-1.715	1_most poor	10
C228	152	171	56	28.5	4	M	20	0	1	1	0	1	1	0	0	0	0	0	1	0	240	0	0	0		0	0	-1.715	1_most poor	6
C229	121	168	68	27	4	F	30	0	0	0	0	0	0	1	0	0	1	304	0	0	360	0	0	0		0	0	-1.715	1_most poor	1
C23	116	148	43	24	4	F	9	0	1	0	0	0	0	1	0	0	1	4320	1	0	108	0		0	0	0	0	2.26372	5_least poor	10
C231	130	164	61	28	4	M	62	0	0	0	0	0	0	1	0	0	1	272	0	0	744	0	0	0		0	0	-1.715	1_most poor	1
C232	141	162	56	26	4	F	52	0	1	0	0	0	0	0	0	0	0	0	1	0	624	0	0	0		0	0	-1.715	1_most poor	3
C233	124	157	46	25	4	F	16	0	1	0	0	0	0	0	0	0	0	0	1	0	192	0		0	0	0	0	-1.715	1_most poor	3
C234	161	173	65	28	4	M	30	0	1	0	0	0	0	0	0	0	0	0	1	0	360	0	0	0		0	0	-2.02678	1_most poor	3
C236	120	159	73	34	4	F	52	0	1	0	0	0	0	1	0	0	1	400	1	0	624	0	0	0		0	0	-1.715	1_most poor	10
C237	117	142	31	17	4	M	13	0	1	0	0	0	0	1	0	0	1	2560	1	1	156	1		0	0	0	0	-1.715	1_most poor	10
C238	118	123	21	17.5	4	M	9	0	1	0	0	0	0	1	0	0	1	8960	1	0	108	1		1	0	0	1	-1.715	1_most poor	10
C239	108	129	24	19	4	F	10	0	1	0	0	0	0	1	0	0	1	6840	1	1	120	1		0	0	0	0	-1.715	1_most poor	10
C24	118	109	17	17	4	F	6	0	1	0	0	0	0	1	0	0	1	25680	1	0	72	0		0	0	0	1	2.26372	5_least poor	10
C240	107	117	19	19	4	F	9	0	0	0	0	0	0	1	0	0	1	440	0	1	108	1		1	1	0	0	-1.715	1_most poor	1
C241	114	133	31	22	4	F	11	0	0	0	0	0	0	1	0	0	1	2640	0	1	132	0		0	0	0	0	-1.715	1_most poor	1
C243	135	156	64	35	4	F	51	0	0	1	0	0	1	0	0	0	0	0	0	0	612	0	0	0		0	0	0.978507	4_less poor	2
C244	121	164	68	30	4	F	20	0	0	0	0	0	0	1	0	0	1	80	0	0	240	0	0	0		0	0	0.978507	4_less poor	1
C245	125	160	52	24	4	F	16	0	0	0	0	0	0	1	0	0	1	192	0	0	192	0		0	0	0	0	0.978507	4_less poor	1
C247	126	169	66	32	4	F	52	0	1	1	0	0	1	0	0	0	0	0	1	0	624	0	0	0		0	0	0.268572	4_less poor	6
C248	121	126	26	20	4	F	8	0	0	0	0	0	0	1	0	0	1	1360	0	0	96	0		0	0	0	0	0.268572	4_less poor	1
C25	123	123	24	19	4	M	6	0	0	0	0	0	0	1	0	0	1	0	0	0	72	0		0	0	0	1	2.26372	5_least poor	1
C250	137	175	67	29	4	M	40	0	0	0	0	0	0	1	0	0	1	112	0	0	480	0	0	0		0	0	-2.02678	1_most poor	1
C251	104	160	52	22	4	F	27	0	0	0	0	0	0	1	0	0	1	10080	0	1	324	0	0	0		0	0	-2.02678	1_most poor	1
C252	104	111	17	17	4	F	8	0	1	0	0	0	0	1	1	0	1	7480	1	1	96	1		1	1	0	0	-2.02678	1_most poor	10
C255	150	164	54	28	4	M	55	0	1	0	0	0	0	1	0	0	1	4360	1	0	660	0	0	0		0	0	-0.842196	3_poor	10
C256	150	148	40	24	4	F	48	0	0	0	0	0	0	1	0	0	1	600	0	0	576	1	0	0		0	0	-0.842196	3_poor	1
C257	129	140	29	20	4	M	14	0	1	0	0	0	0	1	0	0	1	3360	1	0	168	2		1	1	1	0	-0.842196	3_poor	10
C258	126	110	16	17	4	M	7	0	1	0	0	0	0	1	0	0	1	2560	1	0	84	1		1	1	0	0	-0.842196	3_poor	10
C259	142	168	55	24	4	M	58	0	0	1	0	0	1	1	0	0	1	240	0	0	696	0	0	0		0	0	-1.715	1_most poor	9
C26	130	165	53	26	4	M	23	0	1	0	0	0	0	1	0	0	1	480	1	0	276	0	0	0		0	0	2.26372	5_least poor	10
C260	118	170	54	25	4	F	50	0	0	1	0	0	1	1	0	0	1	640	0	1	600	0	0	0		0	0	-1.715	1_most poor	9
C261	104	160	48	24	4	F	22	0	1	0	0	0	0	0	0	0	0	0	1	1	264	0	0	0		0	0	-1.715	1_most poor	3
C263	121	164	60	27	4	F	23	0	1	0	0	0	0	1	0	0	1	560	1	0	276	0	0	0		0	0	-1.715	1_most poor	10
C266	136	165	52	25	4	F	50	0	0	1	0	0	1	1	0	0	1	224	0	0	600	0	0	0		0	0	-1.715	1_most poor	9
C267	117	161	59	25	4	M	65	0	0	0	0	0	0	0	0	0	0	0	0	1	780	0	0	0		0	0	-1.00506	2_very poor	0
C268	118	164	54	27	4	F	45	0	0	0	0	0	0	1	0	0	1	480	0	1	540	0	0	0		0	0	-1.00506	2_very poor	1
C269	116	155	53	22	4	M	13	0	1	0	0	0	0	1	0	0	1	520	1	1	156	0		0	0	0	0	-1.00506	2_very poor	10
C27	109	151	44	23	4	M	16	0	1	0	0	0	0	1	1	0	1	1040	1	1	192	0		1	1	0	0	2.26372	5_least poor	10
C270	126	115	22	19	4	F	7	0	0	0	0	0	0	0	0	0	0	0	0	0	84	0		0	0	0	0	-1.00506	2_very poor	0
C271	131	161	46	24	4	F	42	0	1	1	0	0	1	1	0	0	1	720	1	0	504	1	0	0		0	0	-2.02678	1_most poor	13
C272	121	160	47	24	4	F	15	0	0	1	0	0	1	1	0	0	1	112	0	0	180	0		0	0	0	0	-2.02678	1_most poor	9
C273	112	135	27	19	4	M	11	0	1	0	0	0	0	1	0	0	1	3960	1	1	132	1		0	0	0	0	-2.02678	1_most poor	10
C274	113	108	17	17	4	M	6	0	1	0	0	0	0	1	0	0	1	33680	1	1	72	0		0	0	0	0	-2.02678	1_most poor	10
C276	135	160	67	32	4	F	47	0	0	0	0	0	0	0	0	0	0	0	0	0	564	0	0	0		0	0	2.43633	5_least poor	0
C277	138	156	59	28	4	F	18	0	1	0	0	0	0	0	0	0	0	0	1	0	216	0		0	0	0	0	2.43633	5_least poor	3
C278	111	158	46	24	4	F	16	0	1	0	0	0	0	0	0	0	0	0	1	1	192	0		0	0	0	0	2.43633	5_least poor	3
C279	115	133	30	22	4	F	10	0	0	0	0	0	0	1	0	0	1	176	0	0	120	0		0	0	0	0	2.43633	5_least poor	1
C28	146	172	81	31	4	M	40	0	0	0	0	0	0	0	0	0	0	0	0	0	480	0	0	0		0	0	4.60585	5_least poor	0
C280	124	156	48	26.5	4	M	29	0	1	0	0	0	0	0	0	0	0	0	1	1	348	0	0	0		0	0	1.60056	5_least poor	3
C281	132	156	63	32	4	F	27	0	1	0	0	0	0	1	0	0	1	1840	1	0	324	0	0	0		0	0	1.60056	5_least poor	10
C284	133	155	46	24	4	F	33	0	0	0	0	0	0	0	0	0	0	0	0	0	396	0	0	0		0	0	5.0929	5_least poor	0
C285	117	128	25	19	4	M	11	0	1	0	0	0	0	1	0	0	1	128	1	0	132	1		1	1	0	1	5.0929	5_least poor	10
C287	114	108	16	16	4	F	6	0	0	0	0	0	0	1	0	0	1	0	0	1	72	1		0	0	0	0	5.0929	5_least poor	1
C289	147	161	59	30	4	M	36	0	1	0	0	0	0	0	0	0	0	0	1	0	432	0	0	0		0	0	2.28511	5_least poor	3
C29	130	160	64	34	4	F	37	0	0	0	0	0	0	0	0	0	0	0	0	0	444	0	0	0		0	0	4.60585	5_least poor	0
C290	120	157	49	27	4	F	29	0	0	0	0	0	0	0	0	0	0	0	0	0	348	0	0	0		0		2.28511	5_least poor	0
C291	103	128	24	18	4	M	11	0	1	0	0	0	0	1	0	0	1	2560	1	1	132	1		1	1	0	0	2.28511	5_least poor	10
C292	110	114	18	17	4	M	10	0	1	0	0	0	0	1	0	0	1	80	1	1	120	1		1	1	0	0	2.28511	5_least poor	10
C293	116	127	24	20	4	M	12	0	1	1	0	0	1	1	0	0	1	11560	1	1	144	1		1	1	0	0	2.28511	5_least poor	13
C294	127	173	82	33	4	F	39	0	1	0	0	0	0	0	0	0	0	0	1	0	468	0	0	0		0	0	-0.0432107	4_less poor	3
C297	128	166	67	30	4	F	27	0	0	0	0	0	0	0	0	0	0	0	0	0	324	0	0	0		0	0	1.48613	4_less poor	0
C30	141	165	53	25	4	M	16	0	1	0	0	0	0	1	0	0	1	80	1	0	192	0		0	0	0	1	4.60585	5_least poor	10
C300	146	172	74	32	4	M	54	0	1	1	0	0	1	1	0	0	1	64	1	0	648	0	0	0		0	0	-2.02678	1_most poor	13
C301	133	166	48	25	4	M	17	0	1	1	0	0	1	0	0	0	0	0	1	0	204	1		0	0	0	0	-2.02678	1_most poor	6
C302	116	143	31	20	4	M	13	0	1	1	0	0	1	1	0	0	1	2160	1	1	156	1		0	0	0	1	-2.02678	1_most poor	13
C303	105	129	25	19	4	M	10	0	1	0	0	0	0	1	0	0	1	2040	1	1	120	0		0	0	0	1	-2.02678	1_most poor	10
C304	122	126	24	18	4	M	8	0	1	0	0	0	0	1	0	0	1	2520	1	0	96	0		0	0	0	0	-2.02678	1_most poor	10
C307	122	156	49	29	4	F	32	0	1	0	0	0	0	1	0	0	1	440	1	0	384	0	0	0		0	0	-0.846259	2_very poor	10
C309	149	167	62	28.5	4	F	37	0	0	0	0	0	0	1	0	0	1	1880	0	0	444	0	0	0		0	0	2.15903	5_least poor	1
C310	122	107	17	11	4	F	8	0	1	0	0	0	0	1	0	0	1	840	1	0	96	0		1	1	0	1	2.15903	5_least poor	10
C311	125	104	16	18	4	F	5	0	0	0	0	0	0	1	0	0	1	6560	0	0	60	0	0	0	0	0	0	2.15903	5_least poor	1
C313	152	172	63	23	4	M	51	0	1	0	0	0	0	1	0	0	1	128	1	0	612	0	0	0		0	0	1.48613	4_less poor	10
C314	136	174	61	24.5	4	M	28	0	1	0	0	0	0	0	0	0	0	0	1	0	336	0	0	0		0	0	1.48613	4_less poor	3
C315	147	172	50	24	4	M	57	0	0	0	0	0	0	0	0	0	0	0	0	0	684	2	0	1		1	0	0.0265447	4_less poor	0
C316	102	172	58	28	4	F	41	0	1	1	0	0	1	0	0	0	0	0	1	1	492	0	0	0		0	0	0.0265447	4_less poor	6
C317	143	152	36	21	4	F	11	0	1	0	0	0	0	1	0	0	1	144	1	0	132	0		0	0	0	0	0.0265447	4_less poor	10
C318	136	148	38	22	4	F	11	0	1	0	0	0	0	1	0	0	1	288	1	0	132	0		0	0	0	0	0.0265447	4_less poor	10
C319	113	135	26	17	4	M	8	0	1	1	0	0	1	1	0	0	1	800	1	1	96	1		0	0	0	1	0.0265447	4_less poor	13
C32	159	175	60	28	4	M	40	0	1	0	0	0	0	0	0	0	0	0	1	0	480	0	0	0		0	0	1.47448	4_less poor	3
C320	127	119	20	18	4	F	6	0	1	0	0	0	0	1	0	0	1	80	1	0	72	0		0	0	0	1	0.0265447	4_less poor	10
C322	133	164	62	29	4	F	27	0	0	0	0	0	0	1	0	0	1	128	0	0	324	0	0	0		0	0	0.0265447	4_less poor	1
C324	137	156	44	25	4	F	25	0	0	0	0	0	0	0	0	0	0	0	0	0	300	1	0	0		0	0	0.0265447	4_less poor	0
C326	114	168	67	29	4	M	40	0	1	0	0	0	0	0	0	0	0	0	1	1	480	0	0	0		0	0	-0.255447	3_poor	3
C327	126	159	58	27	4	F	32	0	1	0	0	0	0	0	0	0	0	0	1	0	384	0	0	0		0	1	-0.255447	3_poor	3
C328	126	144	29	20	4	F	11	0	1	0	0	0	0	1	0	0	1	128	1	0	132	1		0	0	0	0	-0.255447	3_poor	10
C329	116	123	23	18	4	M	10	0	1	0	0	0	0	1	0	0	1	1000	1	0	120	0		1	1	0	0	-0.255447	3_poor	10
C33	121	166	53	25	4	F	15	0	1	0	0	0	0	1	0	0	1	600	1	0	180	0		0	0	0	0	1.47448	4_less poor	10
C330	91	113	17	16	4	F	6	0	1	0	0	0	0	1	1	0	1	5440	1	1	72	1		0	0	0	1	-0.255447	3_poor	10
C331	123	104	16	16	4	F	5	0	0	0	0	0	0	1	0	0	1	7240	0	0	60	0	0	0	0	0	0	-0.255447	3_poor	1
C332	137	170	69	29.5	4	M	42	0	1	0	0	0	0	0	1	0	1	96	1	0	504	0	0	0		0	0	-1.55447	1_most poor	10
C333	134	157	54	29	4	F	28	0	1	0	0	0	0	1	0	0	1	96	1	0	336	0	0	0		0	0	-1.55447	1_most poor	10
C334	135	124	24	19	4	F	8	0	1	0	0	0	0	1	0	0	1	208	1	0	96	0		0	0	0	0	-1.55447	1_most poor	10
C335	123	104	18	18	4	M	6	0	1	0	0	0	0	1	0	0	1	2760	1	0	72	0		1	1	0	0	-1.55447	1_most poor	10
C337	147	182	68	30	4	M	36	0	0	0	0	0	0	0	0	0	0	0	0	0	432	0	0	0		0	0	-0.846259	2_very poor	0
C338	117	162	60	30	4	F	20	0	1	0	0	0	0	0	0	0	0	0	1	1	240	0	0	0		0	0	-0.846259	2_very poor	3
C34	137	163	57	30	4	M	25	0	1	1	0	0	1	0	0	0	0	0	1	0	300	0	0	0		0	0	0.764544	4_less poor	6
C340	117	158	57	30	4	F	37	0	0	1	0	0	1	1	0	0	1	112	0	1	444	0	0	0		0	0	2.74812	5_least poor	9
C343	115	126	26	20	4	F	10	0	1	0	0	0	0	1	0	0	1	680	1	0	120	0		0	0	0	1	2.74812	5_least poor	10
C344	87	106	19	17	4	F	7	0	1	0	0	0	0	1	0	0	1	112	1	1	84	0		1	1	0	1	2.74812	5_least poor	10
C346	161	165	52	25	4	M	23	1	0	0	0	0	0	0	0	0	0	0	1	0	276	0	0	0		0	0	0.452761	4_less poor	4
C35	123	157	53	30	4	F	23	0	0	1	0	0	1	0	0	0	0	0	0	0	276	0	0	0		0	1	0.764544	4_less poor	2
C36	95	99	13	15	4	F	5	0	0	1	0	0	1	1	0	0	1	400	0	1	60	1	1	1	1	0	0	0.764544	4_less poor	9
C361	173	171	50	24.5	4	M	23	0	0	0	0	0	0	0	0	0	0	0	0	0	276	1	0	0		0	0	-0.136324	3_poor	0
C367	80	118	22	18	4	F	7	0	1	0	0	0	0	1	0	0	1	9600	1	1	84	0		0	0	0	0	-0.534476	3_poor	10
C368	113	124	23.3	12	4	M	8	0	1	0	0	0	0	1	0	0	1	720	1	1	96	0		0	0	0	0	-0.534476	3_poor	10
C369	109	113	20	18	4	F	8	0	0	0	0	0	0	0	1	0	1	600	0	1	96	0		1	1	0	1	-0.534476	3_poor	1
C371	161	161	61	30	4	M	41	0	0	0	0	0	0	0	0	0	0	0	0	0	492	0	0	0		0	0	0.175459	4_less poor	0
C372	150	154	49	26.5	4	F	24	0	1	0	0	0	0	0	0	0	0	0	1	0	288	0	0	0		0	0	0.175459	4_less poor	3
C376	159	177	89	31	4	M	43	0	0	0	0	0	0	0	0	0	0	0	0	0	516	0	0	0		0	0	-1.24268	2_very poor	0
C377	116	159	59	28	4	F	35	0	1	0	0	0	0	1	0	0	1	48	1	1	420	0	0	0		0	0	-1.24268	2_very poor	10
C378	144	162	59	25	4	F	16	0	0	0	1	0	1	1	0	0	1	10920	0	0	192	0		0	0	0	0	-1.24268	2_very poor	9
C379	135	137	27	18	4	F	10	0	0	0	0	0	0	1	0	0	1	80	0	0	120	1		0	0	0	0	-1.24268	2_very poor	1
C381	159	177	70	31	4	F	22	0	1	1	0	0	1	0	0	0	0	0	1	0	264	0	0	0		0	0	-1.24268	2_very poor	6
C382	139	169	61	27	4	M	20	0	0	1	0	0	1	0	0	0	0	0	0	0	240	0	0	0		0	0	-1.24268	2_very poor	2
C383	130	122	21	19	4	F	8	0	1	0	0	1	1	1	0	0	1	1000	1	0	96	1		0	0	0	1	-0.361863	3_poor	13
C384	123	118	21	19	4	F	8	0	1	0	0	0	0	1	0	0	1	640	1	0	96	0		0	0	0	0	0.0563358	4_less poor	10
C386	114	170	63	30	4	M	56	0	0	0	0	0	0	1	0	0	1	600	0	1	672	0	0	0		0	0	-0.0316351	4_less poor	1
C387	102	122	23	20	4	F	8	0	1	0	0	0	0	1	0	0	1	64	1	1	96	0		0	0	0	1	2.43633	5_least poor	10
C388	138	164	56	31	4	F	48	0	1	0	0	0	0	1	0	0	1	224	1	0	576	0	0	0		0	0	2.74812	5_least poor	10
C390	157	171	60	28	4	M	50	0	0	0	0	0	0	0	0	0	0	0	0	0	600	0	0	0		0	0	4.60585	5_least poor	0
C391	115	161	75	37	4	F	51	0	0	0	0	0	0	1	0	0	1	1040	0	1	612	0	0	0		0	0	4.60585	5_least poor	1
C392	142	162	52	27	4	M	27	0	0	0	0	0	0	1	0	0	1	400	0	0	324	0	0	0		0	0	4.60585	5_least poor	1
C394	133	157	43	23	4	F	18	0	1	0	0	0	0	0	0	0	0	0	1	0	216	1		0	0	0	0	4.60585	5_least poor	3
C395	130	163	49	25	4	M	16	0	1	0	0	0	0	1	0	0	1	176	1	0	192	0		0	0	0	0	4.60585	5_least poor	10
C396	135	153	54	29	4	F	14	0	1	0	0	0	0	1	0	0	1	1160	1	0	168	0		0	0	0	0	4.60585	5_least poor	10
C397	131	171	53	26	4	M	50	0	0	0	0	0	0	0	0	0	0	0	0	0	600	1	0	0		0	0	0.822724	4_less poor	0
C398	129	130	27	19.5	4	M	10	0	1	0	0	0	0	1	1	0	1	4720	1	0	120	0		0	0	0	0	0.822724	4_less poor	10
C399	103	118	20	16	4	M	7	0	1	0	0	0	0	0	0	0	0	0	1	1	84	0		0	0	0	0	0.822724	4_less poor	3
C4	157	167	67	30	4	M	22	0	1	0	0	0	0	0	0	0	0	0	1	0	264	0	0	0		0	0	2.74812	5_least poor	3
C400	132	157	48	22	4	M	65	0	1	1	0	0	1	1	1	0	1	480	1	0	780	0	0	0		0	0	-1.715	1_most poor	13
C402	136	148	42	24	4	F	24	0	0	0	0	0	0	0	0	0	0	0	0	0	288	0	0	0		0	0	-2.02678	1_most poor	0
C405	117	186	63	26	4	M	20	0	0	0	0	0	0	0	0	0	0	0	0	1	240	1	0	0		0	0	0.175459	4_less poor	0
C406	109	168	50	23	4	M	67	0	0	1	0	0	1	1	0	0	1	192	0	1	804	1	0	0		0	0	-2.02678	1_most poor	9
C407	149	161	51	25	4	F	52	0	0	0	0	0	0	0	0	0	0	0	0	0	624	0	0	0		0	0	-2.02678	1_most poor	0
C408	158	172	71	31	4	M	24	0	0	0	0	0	0	0	0	0	0	0	0	0	288	0	0	0		0	0	2.74812	5_least poor	0
C409	118	177	65	29	4	M	24	0	1	0	0	0	0	1	0	0	1	272	1	1	288	0	0	0		0	0	2.74812	5_least poor	10
C410	143	172	55	28	4	M	20	0	0	0	0	0	0	1	0	0	1	96	0	0	240	0	0	0		0	0	2.74812	5_least poor	1
C412	144	155	44	24	4	F	13	0	1	0	0	0	0	1	0	0	1	5560	1	0	156	0		0	0	0	0	0.301542	4_less poor	10
C413	124	125	23	18.5	4	F	9	0	1	0	0	0	0	1	0	0	1	4960	1	0	108	0		0	0	0	0	0.301542	4_less poor	10
C414	100	117	19	17	4	M	7	0	1	0	0	0	0	0	0	0	0	0	1	1	84	1		0	0	0	0	0.301542	4_less poor	3
C415	147	141	33	22	4	F	12	0	1	0	0	0	0	0	0	0	0	0	1	0	144	0		0	0	0	0	0.301542	4_less poor	3
C416	152	171	59	27	4	M	40	0	1	0	0	0	0	1	0	0	1	288	1	0	480	0	0	0		0	0	-0.0316351	4_less poor	10
C417	130	160	54	29	4	M	17	0	1	0	0	0	0	1	0	0	1	0	1	0	204	0		0	0	0	0	0.175459	4_less poor	10
C418	107	171	67	27	4	F	30	0	0	0	0	0	0	1	0	0	1	1760	0	1	360	0	0	0		0	0	-1.715	1_most poor	1
C419	123	155	42	21.5	4	F	15	0	1	0	0	0	0	0	0	0	0	0	1	0	180	1		0	0	0	0	-1.715	1_most poor	3
C42	116	131	26	18	4	F	11	0	1	0	0	0	0	0	0	0	0	0	1	0	132	1		1	1	0	0	0.175459	4_less poor	3
C420	129	149	36	21	4	M	14	0	1	0	0	0	0	1	0	0	1	440	1	0	168	1		0	0	0	0	-1.715	1_most poor	10
C421	136	133	26	19	4	F	9	0	1	0	0	0	0	0	0	0	0	0	1	0	108	0		0	0	0	0	-1.715	1_most poor	3
C425	140	166	51	24	4	M	18	0	1	0	0	0	0	0	0	0	0	0	1	0	216	1		0	0	0	0	3.89592	5_least poor	3
C426	149	169	58	26	4	M	15	0	1	0	0	0	0	1	0	0	1	128	1	0	180	0		0	0	0	0	3.89592	5_least poor	10
C428	127	186	68	28.5	4	M	49	0	1	0	0	0	0	1	0	0	1	19400	1	1	588	0	0	0		0	0	0.764544	4_less poor	10
C429	143	168	75	33	4	F	18	0	1	0	0	0	0	1	0	0	1	144	1	0	216	0		0	0	0	0	-1.2306	2_very poor	10
C430	114	168	52	25	4	M	51	0	0	0	0	0	0	0	0	0	0	0	0	1	612	1	0	0		0	0	-1.715	1_most poor	0
C44	159	166	59	27	4	M	23	0	1	0	0	0	0	0	0	0	0	0	1	0	276	0	0	0		0	0	-0.846259	2_very poor	3
C45	177	161	53	28	4	M	21	0	0	0	0	0	0	0	0	0	0	0	0	0	252	0	0	0		0	0	-0.846259	2_very poor	0
C46	151	167	53	26	4	M	34	0	0	0	0	0	0	0	0	0	0	0	0	0	408	0	0	0		0	0	0.510941	4_less poor	0
C48	125	111	20	19	4	M	6	0	0	0	0	0	0	1	0	0	1	0	0	0	72	0		0	0	0	0	0.510941	4_less poor	1
C5	121	175	69	27	4	M	21	0	1	0	0	0	0	0	0	0	0	0	1	1	252	0	0	0		0	0	2.74812	5_least poor	3
C51	145	165	56	26	4	M	65	0	0	0	0	0	0	1	0	0	1	176	0	0	780	0	0	0		0	0	-1.54239	2_very poor	1
C52	163	167	54	25	4	M	29	0	1	1	0	0	1	0	0	0	0	0	1	0	348	0	0	0		0	0	-1.54239	2_very poor	6
C53	124	159	48	24	4	F	26	0	1	0	0	0	0	1	0	0	1	520	1	0	312	0	0	0		0	0	-1.54239	2_very poor	10
C54	144	161	57	27	4	M	16	0	1	1	0	0	1	1	0	0	1	6560	1	0	192	0		0	0	0	0	-1.54239	2_very poor	13
C55	129	158	46	21	4	M	14	0	1	0	0	0	0	1	0	0	1	400	1	0	168	0		0	0	0	1	-1.54239	2_very poor	10
C56	139	140	32	20	4	F	10	0	1	0	0	0	0	1	1	0	1	256	1	0	120	0		0	0	0	0	-1.54239	2_very poor	10
C58	140	135	49	26	4	F	48	0	0	1	0	1	1	0	0	0	0	0	0	0	576	0	0	0		0	0	-1.54239	2_very poor	2
C59	123	119	22	17	4	F	7	0	1	0	0	0	0	1	0	0	1	12480	1	0	84	0		0	0	0	0	-1.54239	2_very poor	10
C6	102	149	51	28	4	F	21	0	1	0	0	0	0	0	0	0	0	0	1	1	252	0	0	0		0	0	2.74812	5_least poor	3
C60	133	165	52	26	4	M	56	0	0	0	0	0	0	0	0	0	0	0	0	0	672	0	0	0		0	0	-1.54239	2_very poor	0
C61	157	161	55	29	4	F	45	0	0	0	0	0	0	1	0	0	1	176	0	0	540	0	0	0		0	0	-1.54239	2_very poor	1
C62	106	158	58	30	4	F	20	0	1	1	0	0	1	1	0	0	1	96	1	1	240	0	0	0		0	0	-1.54239	2_very poor	13
C63	90	106	19	19	4	F	6	0	0	0	0	0	0	1	0	0	1	26880	0	1	72	0		0	0	0	1	-1.54239	2_very poor	1
C65	159	184	78	30	4	M	46	0	0	1	0	0	1	0	0	0	0	0	0	0	552	0	0	0		0	0	-1.31685	2_very poor	2
C66	125	164	59	28	4	F	40	0	0	0	0	0	0	0	1	0	1	32	0	0	480	0	0	0		0	0	-1.31685	2_very poor	1
C68	117	141	31	20	4	F	12	0	1	1	0	0	1	1	0	0	1	12480	1	1	144	1		0	0	0	0	-1.31685	2_very poor	13
C69	125	122	23	18	4	M	9	0	1	0	0	0	0	1	0	0	1	400	1	0	108	0		0	0	0	0	-1.31685	2_very poor	10
C7	134	148	48	26	4	F	18	0	1	0	0	0	0	1	0	0	1	440	1	0	216	0		1	1	0	1	2.74812	5_least poor	10
C70	99	111	18	18	4	F	6	0	1	0	0	0	0	1	0	0	1	26920	1	1	72	0		0	0	0	0	-1.31685	2_very poor	10
C71	160	171	56	28	4	M	52	0	1	0	0	0	0	1	0	0	1	1080	1	0	624	0	0	0		0	0	-0.0500799	3_poor	10
C72	137	163	75	34	4	F	44	0	0	0	0	0	0	0	0	0	0	0	0	0	528	0	0	0		0	0	-0.0500799	3_poor	0
C74	174	171	58	26	4	M	17	0	1	0	0	0	0	1	1	0	1	480	1	0	204	0		0	0	0	0	-0.0500799	3_poor	10
C75	147	153	52	30	4	F	14	0	1	0	0	0	0	1	0	0	1	760	1	0	168	0		0	0	0	0	-0.0500799	3_poor	10
C76	140	158	49	25	4	F	12	0	1	0	0	0	0	1	0	0	1	800	1	0	144	0		0	0	0	0	-0.0500799	3_poor	10
C77	117	140	38	20	4	F	10	0	1	0	0	0	0	1	0	0	1	24160	1	0	120	0		0	0	0	0	-0.0500799	3_poor	10
C78	117	125	22	17.5	4	F	8	0	0	0	0	0	0	0	0	0	0	0	0	0	96	1		0	0	0	0	-0.0500799	3_poor	0
C79	109	127	25	20	4	F	11	0	1	0	0	0	0	0	0	0	0	0	1	1	132	0		1	1	0	1	-0.0500799	3_poor	3
C84	127	151	47	26	4	F	34	0	0	0	0	0	0	0	0	0	0	0	0	0	408	0	0	0		0	0	0.0563358	4_less poor	0
C87	155	155	53	29	4	M	35	0	1	0	0	0	0	0	0	0	0	0	1	0	420	0	0	0		0	0	-0.369881	3_poor	3
C88	123	161	50	29	4	F	30	0	1	0	0	0	0	1	0	0	1	128	1	0	360	0	0	0		0	0	-0.369881	3_poor	10
C89	135	152	42	23	4	F	15	0	1	0	0	0	0	1	0	0	1	1120	1	0	180	0		0	0	0	0	-0.369881	3_poor	10
C9	124	132	30	19	4	M	13	0	0	0	0	0	0	1	0	0	1	12160	0	0	156	0		1	1	0	1	2.74812	5_least poor	1
C90	112	109	16	15	4	M	6	0	0	0	0	0	0	1	0	0	1	3440	0	1	72	1		0	0	0	0	-0.369881	3_poor	1
S1	124	171	50	23.4	3	M	77	0	0	0	0	0	0	1	0	0	1	480	0	1	924	1	0	0		0	0	-0.0483527	4_less poor	1
S100	164	164	61	26	3	M	40	0	0	0	0	0	0	0	0	0	0	0	0	0	480	0	0	0		0		-0.190441	3_poor	0
S101	127	155	79	26	3	F	28	0	0	0	0	0	0	0	0	0	0	0	0	0	336	0	0	0		0		-0.190441	3_poor	0
S102	143	175	65	26	3	M	30	0	0	1	1	0	1	1	0	0	1	144	0	0	360	0	0	0		0		-0.900376	2_very poor	9
S103	136	165	59	26	3	F	28	0	0	1	0	0	1	1	0	0	1	1360	0	0	336	0	0	0		0		-0.900376	2_very poor	9
S107	136	176	63	26	3	M	29	0	0	0	0	0	0	1	0	0	1	4720	0	0	348	0	0	0		0		-1.21216	2_very poor	1
S108	132	170	58	26	3	F	26	0	0	0	0	0	0	1	0	0	1	2080	0	0	312	0	0	0		0	0	-1.21216	2_very poor	1
S110	134	177	47	25	3	M	30	0	0	1	0	0	1	1	0	0	1	760	0	0	360	3	0	1		1	0	-0.900376	2_very poor	9
S111	102	153	52	24	3	F	23	0	0	0	0	0	0	1	0	0	1	640	0	1	276	0	0	0		0	0	-0.900376	2_very poor	1
S113	139	145	58	26	3	F	55	0	0	0	1	0	1	0	0	0	0	0	0	0	660	0	0	0		0		-1.715	1_most poor	2
S116	133	114	20	16	3	F	7	0	0	0	0	0	0	1	0	0	1	400	0	0	84	0		0	0	0	0	-1.715	1_most poor	1
S118	166	167	66	26	3	M	35	0	0	0	0	0	0	0	0	0	0	0	0	0	420	0	0	0		0	0	-0.532749	3_poor	0
S119	129	164	53	25.5	3	F	22	0	0	0	0	0	0	1	0	0	1	128	0	0	264	0	0	0		0	0	-0.532749	3_poor	1
S120	124	160	51	23.3	3	F	20	0	0	0	0	0	0	1	0	0	1	1120	0	0	240	0	0	0		0	0	-0.532749	3_poor	1
S124	154	179	65	28	3	M	42	0	0	0	0	0	0	0	0	0	0	0	0	0	504	0	0	0		0	0	-0.844532	3_poor	0
S125	127	154	59	26	3	F	31	1	0	0	0	0	0	1	0	0	1	440	1	0	372	0	0	0		0	0	-0.844532	3_poor	11
S126	162	174	63	26	3	M	19	0	0	1	0	0	1	1	0	0	1	1320	0	0	228	0		0	0	0	0	-0.844532	3_poor	9
S127	109	161	51	25.5	3	F	17	0	0	1	0	0	1	1	0	0	1	96	0	1	204	0		0	0	0	0	-0.844532	3_poor	9
S128	150	154	45	23	3	M	15	0	0	1	0	0	1	1	0	0	1	680	0	0	180	0		0	0	0	0	-0.844532	3_poor	9
S130	114	96	12	15	3	F	5	0	0	0	0	0	0	1	0	0	1	3440	0	1	60	1	1	1	1	0	0	-0.844532	3_poor	1
S132	152	170	59.5	26	3	M	31	0	0	1	0	0	1	1	0	0	1	400	0	0	372	0	0	0		0	0	1.45082	4_less poor	9
S135	114	149	36	20	3	M	12	0	0	1	0	0	1	1	0	0	1	640	0	1	144	0		0	0	0	0	1.45082	4_less poor	9
S136	150	169	60.5	26	3	M	42	0	0	0	0	0	0	0	0	0	0	0	0	0	504	0	0	0		0		-1.24268	2_very poor	0
S137	131	162	60	26	3	F	35	0	0	0	0	0	0	1	0	0	1	840	0	0	420	0	0	0		0		-1.24268	2_very poor	1
S138	134	164	59	24.3	3	M	19	0	0	0	0	0	0	0	0	0	0	0	0	0	228	0		0	0	0	0	-1.24268	2_very poor	0
S139	83	164	53	23.3	3	F	17	0	0	0	0	0	0	1	0	0	1	17400	0	1	204	0		0	0	0		-1.24268	2_very poor	1
S140	123	142	32	19	3	M	13	0	0	0	1	0	1	1	0	0	1	440	0	0	156	1		0	0	0	1	-1.24268	2_very poor	9
S141	127	120	22	17	3	F	10	0	0	0	0	0	0	1	0	0	1	800	0	0	120	0		1	1	0	1	-1.24268	2_very poor	1
S142	113	113	18.5	16	3	F	7	0	0	0	0	0	0	1	0	0	1	15760	0	1	84	0		0	0	0	0	-1.24268	2_very poor	1
S145	86	172	43	21.5	3	M	65	0	0	1	0	0	1	0	0	0	0	0	0	1	780	3	0	1		1	0	-1.55447	1_most poor	2
S146	152	171	63	26	3	M	30	0	0	1	0	0	1	1	0	0	1	80	0	0	360	0	0	0		0		-1.24268	2_very poor	9
S147	108	155	53	26	3	F	55	0	0	0	0	0	0	0	0	0	0	0	0	1	660	0	0	0		0		2.26545	5_least poor	0
S148	135	174	59	25.5	3	M	50	0	0	0	0	0	0	1	0	0	1	400	0	0	600	0	0	0		0	0	2.26545	5_least poor	1
S149	159	165	54	26	3	M	23	0	0	0	0	0	0	1	0	0	1	480	0	0	276	0	0	0		0		2.26545	5_least poor	1
S150	138	164	55	25.3	3	M	20	0	0	0	1	0	1	1	1	0	1	32	0	0	240	0	0	0		0	0	2.26545	5_least poor	9
S151	158	163	55.5	25.3	3	M	18	0	0	1	0	0	1	0	0	0	0	0	0	0	216	0		0	0	0		2.26545	5_least poor	2
S152	148	154	45	24.3	3	M	16	1	0	0	0	0	0	1	0	0	1	128	1	0	192	0		1	1	0		2.26545	5_least poor	11
S154	140	162	60	25.3	3	F	25	0	0	0	0	0	0	1	0	0	1	3000	0	0	300	0	0	0		0		2.74984	5_least poor	1
S155	94	158	57	23.3	3	F	23	0	0	0	0	0	0	1	0	0	1	8960	0	1	276	0	0	0		0		2.74984	5_least poor	1
S156	112	106	12	15	3	F	6	0	0	0	0	0	0	1	1	0	1	5760	0	1	72	3		1	0	1	1	2.74984	5_least poor	1
S16	155	171	51	23	3	M	48	0	0	0	0	0	0	1	0	0	1	18880	0	0	576	1	0	0		0	0	-0.0483527	4_less poor	1
S161	162	172	66	26	3	M	26	0	0	0	0	0	0	1	0	0	1	0	0	0	312	0	0	0		0		2.74984	5_least poor	1
S162	118	123	24	16	3	F	6	0	0	0	0	0	0	1	0	0	1	8480	0	0	72	0		0	0	0	0	2.74984	5_least poor	1
S163	118	167	50	25	3	M	53	0	0	0	0	0	0	0	0	0	0	0	0	1	636	1	0	0		0	0	-1.715	1_most poor	0
S165	125	150	50	26	3	F	20	0	0	1	1	0	1	1	0	0	1	208	0	0	240	0	0	0		0	0	-1.715	1_most poor	9
S167	111	115	19	14	3	M	7	0	0	1	0	0	1	1	0	0	1	400	0	1	84	0		0	0	0	1	-1.715	1_most poor	9
S168	114	102	15	14	3	F	7	0	0	0	0	0	0	1	0	0	1	400	0	1	84	0		1	1	0	1	-1.715	1_most poor	1
S17	117	163	59	29	3	F	35	0	0	0	0	0	0	0	0	0	0	0	0	1	420	0	0	0		0	0	-0.0483527	4_less poor	0
S170	133	198	70	25.5	3	M	50	0	0	1	0	0	1	0	0	0	0	0	0	0	600	1	0	0		0	0	-1.55447	1_most poor	2
S171	138	173	54	25.4	3	F	32	0	0	0	0	0	0	0	0	0	0	0	0	0	384	1	0	0		0	0	-1.55447	1_most poor	0
S172	104	158	34.5	17	3	F	13	0	0	1	0	0	1	1	0	0	1	6160	0	1	156	2		1	0	1	0	-1.55447	1_most poor	9
S173	101	145	27.5	17	3	F	11	0	0	1	1	0	1	1	0	0	1	160	0	1	132	2		1	0	1	0	-1.55447	1_most poor	9
S174	101	120	20	16	3	F	7	0	0	1	1	0	1	1	0	0	1	1360	0	1	84	1		0	0	0	1	-1.55447	1_most poor	9
S175	112	108	16	15	3	F	5	0	0	1	0	0	1	1	0	0	1	2480	0	1	60	1	1	0	0	0	0	-1.55447	1_most poor	9
S178	126	158	41	21	3	M	55	0	0	0	0	0	0	1	0	0	1	520	0	1	660	2	0	1		1	0	-1.00506	2_very poor	1
S179	138	158	49	24.2	3	F	45	1	0	0	0	0	0	1	0	0	1	440	1	0	540	0	0	0		0		-1.00506	2_very poor	11
S18	150	165	55	25	3	M	18	0	0	0	1	0	1	1	0	0	1	0	0	0	216	0		0	0	0	0	-0.0483527	4_less poor	9
S180	108	145	42	23.3	3	F	30	0	1	1	0	0	1	1	0	0	1	520	1	1	360	0	0	0		0	0	-1.00506	2_very poor	13
S181	149	170	64	26	3	M	25	0	0	1	1	0	1	1	0	0	1	0	0	0	300	0	0	0		0	0	-1.00506	2_very poor	9
S182	150	172	57	23	3	M	20	0	0	1	0	0	1	1	0	0	1	480	0	0	240	0	0	0		0	0	-1.00506	2_very poor	9
S185	132	124	22	16	3	F	9	0	0	0	0	0	0	1	0	0	1	1120	0	0	108	1		0	0	0	0	-1.00506	2_very poor	1
S186	107	106	15	14	3	M	7	0	0	0	0	0	0	1	0	0	1	2240	0	1	84	1		1	1	0	1	-1.00506	2_very poor	1
S187	113	96	14	14	3	M	5	0	0	0	0	0	0	1	0	0	1	1200	0	1	60	0	1	1	1	0	1	-1.00506	2_very poor	1
S189	151	163	62	26	3	M	35	0	0	1	0	0	1	1	0	0	1	0	0	0	420	0	0	0		0		-1.31685	2_very poor	9
S19	133	175	60	29	3	M	23	0	0	1	0	0	1	1	0	0	1	720	0	0	276	0	0	0		0	0	-1.55447	1_most poor	9
S190	126	158	55	26	3	F	25	0	0	0	0	0	0	1	0	0	1	144	0	0	300	0	0	0		0	0	-1.31685	2_very poor	1
S193	121	155	57	26	3	F	45	0	0	1	0	0	1	1	1	0	1	96	0	0	540	0	0	0		0		-1.31685	2_very poor	9
S194	116	159	43	20	3	M	14	0	0	1	0	0	1	1	1	0	1	48	0	1	168	0		0	0	0	0	-1.31685	2_very poor	9
S195	128	151	41	20	3	M	12	0	0	1	0	0	1	1	0	0	1	560	0	0	144	0		0	0	0	0	-1.31685	2_very poor	9
S196	111	132	28	18	3	F	10	0	0	1	0	0	1	1	0	0	1	400	0	1	120	0		0	0	0	0	-1.31685	2_very poor	9
S197	105	132	26	17	3	F	9	0	0	1	0	0	1	1	0	0	1	1400	0	1	108	0		0	0	0	0	-1.31685	2_very poor	9
S198	93	116	22	16	3	M	7	0	0	1	0	0	1	1	1	0	1	440	0	1	84	0		0	0	0	0	-1.31685	2_very poor	9
S199	143	174	65	26	3	M	30	0	0	1	0	0	1	1	0	0	1	9840	0	0	360	0	0	0		0	0	-0.608639	3_poor	9
S20	125	158	48	23.5	3	F	18	0	0	0	0	0	0	1	0	0	1	400	0	0	216	0		0	0	0	0	-1.55447	1_most poor	1
S203	164	172	75	26	3	M	30	0	0	1	0	0	1	0	0	0	0	0	0	0	360	0	0	0		0	0	-1.715	1_most poor	2
S204	130	162	63	26	3	F	27	0	0	1	0	0	1	0	0	0	0	0	0	0	324	0	0	0		0	0	-1.715	1_most poor	2
S205	121	106	15	15	3	F	6	0	0	0	0	0	0	1	0	0	1	1960	0	0	72	1		1	0	0	1	-1.715	1_most poor	1
S208	143	175	60	25.3	3	M	42	0	0	0	0	0	0	0	0	0	0	0	0	0	504	0	0	0		0	0	-1.715	1_most poor	0
S209	156	161	48	24.3	3	F	35	0	0	0	0	0	0	0	0	0	0	0	0	0	420	0	0	0		0	0	-1.715	1_most poor	0
S210	147	150	32	17	3	M	14	0	0	1	0	0	1	0	0	0	0	0	0	0	168	3		1	0	1	0	-1.715	1_most poor	2
S211	126	136	25	15	3	M	12	0	0	1	0	0	1	1	0	0	1	1000	0	0	144	2		1	0	1	0	-1.715	1_most poor	9
S212	127	120	19	16	3	M	8	0	0	0	0	0	0	1	0	0	1	640	0	0	96	2		1	0	1	1	-1.715	1_most poor	1
S213	114	109	15	14	3	F	5	0	0	0	0	0	0	1	0	0	1	16	0	1	60	2	2	1	0	1	1	-1.715	1_most poor	1
S22	156	177	60	25.3	3	M	33	0	0	0	0	0	0	1	0	0	1	16	0	0	396	0	0	0		0	0	-0.532749	3_poor	1
S220	129	166	58	26	3	M	35	0	0	1	0	0	1	0	0	0	0	0	0	1	420	0	0	0		0		-2.02678	1_most poor	2
S221	109	168	66	26	3	F	25	1	0	0	0	0	0	0	0	0	0	0	1	1	300	0	0	0		0	0	-2.02678	1_most poor	4
S225	118	161	68	31	3	F	40	0	0	0	0	0	0	1	0	0	1	112	0	1	480	0	0	0		0	0	-2.02678	1_most poor	1
S226	135	120	24	18	3	F	8	0	0	0	0	0	0	1	0	0	1	3040	0	0	96	0		0	0	0	0	-2.02678	1_most poor	1
S227	132	103	16	16	3	M	6	0	0	0	0	0	0	1	0	0	1	128	0	0	72	0		1	1	0	0	-2.02678	1_most poor	1
S230	151	171	53	26	3	M	28	0	0	0	0	0	0	1	0	0	1	2240	0	0	336	1	0	0		0	0	-1.31857	2_very poor	1
S231	113	170	65	26	3	F	24	0	0	0	0	0	0	1	0	0	1	80	0	1	288	0	0	0		0	0	-1.31857	2_very poor	1
S232	108	105	15	14	3	M	5	0	0	0	0	0	0	1	0	0	1	1480	0	1	60	1	1	0	0	0	1	-1.31857	2_very poor	1
S234	149	161	50	24	3	M	26	0	0	0	0	0	0	1	0	0	1	640	0	0	312	0	0	0		0	0	-1.31857	2_very poor	1
S237	113	153	46	22.5	3	F	17	1	0	1	0	0	1	1	0	0	1	400	1	1	204	0		0	0	0	0	-1.24268	2_very poor	14
S238	120	151	39	21	3	F	15	1	0	0	0	0	0	1	0	0	1	80	1	0	180	1		0	0	0	0	-1.24268	2_very poor	11
S239	121	139	30	17	3	M	9	0	0	1	0	0	1	1	0	0	1	176	0	0	108	0		0	0	0	0	-1.24268	2_very poor	9
S24	134	135	26	18	3	M	9	0	0	0	0	0	0	1	0	0	1	600	0	0	108	1		0	0	0	1	-0.532749	3_poor	1
S240	126	108	18	16	3	F	6	0	0	1	0	0	1	1	0	0	1	600	0	0	72	0		0	0	0	0	-1.24268	2_very poor	9
S241	156	164	59	26	3	M	57	0	0	1	0	0	1	1	0	0	1	80	0	0	684	0	0	0		0	0	0.175459	4_less poor	9
S242	135	156	56	26	3	F	43	0	0	1	0	0	1	0	0	0	0	0	0	0	516	0	0	0		0		0.175459	4_less poor	2
S243	117	135	26	18	3	M	13	0	0	1	0	0	1	0	0	0	0	0	0	1	156	2		1	1	1	0	0.175459	4_less poor	2
S244	104	113	17.5	16	3	M	10	0	0	1	0	0	1	1	0	0	1	7320	0	1	120	2		1	1	1	1	0.175459	4_less poor	9
S245	111	100	13.5	15	3	F	6	0	1	1	0	0	1	1	0	0	1	96	1	1	72	1		1	1	0	0	0.175459	4_less poor	13
S246	117	116	18	15	3	M	7	0	0	0	0	0	0	1	0	0	1	5880	0	0	84	1		0	0	0	0	0.175459	4_less poor	1
S247	85	127	25	18	3	M	8	0	0	1	0	0	1	1	0	0	1	112	0	1	96	0		0	0	0	1	0.175459	4_less poor	9
S248	121	123	23.5	19	3	M	6	0	0	0	0	0	0	1	0	0	1	1040	0	0	72	0		0	0	0	1	0.175459	4_less poor	1
S25	117	102	15	15	3	M	7	0	0	0	0	0	0	1	0	0	1	2000	0	0	84	0		1	1	0	1	-0.532749	3_poor	1
S254	153	172	66	26	3	M	27	0	0	0	0	0	0	0	0	0	0	0	0	0	324	0	0	0		0	0	-0.0483527	4_less poor	0
S255	130	146	39	21	3	F	19	0	0	0	0	0	0	1	0	0	1	520	0	0	228	1		1	1	0	0	-0.0483527	4_less poor	1
S258	109	155	45	23	3	F	35	0	0	0	0	0	0	1	0	1	1	960	0	1	420	0	0	0		0	0	-1.715	1_most poor	1
S26	109	113	19	18	3	M	5	0	0	0	0	0	0	1	0	0	1	48	0	1	60	0	0	0	0	0	0	-0.532749	3_poor	1
S260	114	148	50	24.5	3	F	13	0	0	0	0	0	0	1	0	0	1	256	0	1	156	0		0	0	0		-1.715	1_most poor	1
S261	110	141	34	20	3	M	9	0	0	0	0	0	0	1	0	0	1	208	0	1	108	0		0	0	0	0	-1.715	1_most poor	1
S267	145	164	45	25.5	3	F	40	0	0	0	0	0	0	0	0	0	0	0	0	0	480	2	0	1		1		-1.00679	2_very poor	0
S269	126	147	40	22	3	M	12	0	0	0	1	0	1	1	0	0	1	7960	0	0	144	0		0	0	0	0	-1.00679	2_very poor	9
S270	115	149	36.5	20	3	M	12	0	0	1	1	0	1	1	0	0	1	5000	0	1	144	0		0	0	0	0	-1.00679	2_very poor	9
S272	98	115	18.5	16	3	M	6	0	0	0	0	0	0	1	0	0	1	800	0	1	72	1		0	0	0	1	-1.00679	2_very poor	1
S275	168	180	64	26	3	M	29	0	0	1	0	0	1	0	0	0	0	0	0	0	348	0	0	0		0	0	-0.296856	3_poor	2
S276	129	156	49	24.3	3	F	21	0	0	1	1	0	1	1	0	0	1	32	0	0	252	0	0	0		0	0	-0.296856	3_poor	9
S279	105	172	60	23.3	3	M	90	0	0	1	0	0	1	1	0	0	1	128	0	1	1080	0	0	0		0		-1.31857	2_very poor	9
S28	157	164	53	25.5	3	M	31	0	0	0	0	0	0	1	0	0	1	17040	0	0	372	0	0	0		0	0	-1.55447	1_most poor	1
S280	124	156	40	21.2	3	F	60	0	0	1	0	0	1	0	0	0	0	0	0	0	720	2	0	1		1		-1.31857	2_very poor	2
S281	153	183	69	26	3	M	26	0	1	0	0	0	0	1	0	0	1	32	1	0	312	0	0	0		0	0	-1.31857	2_very poor	10
S282	166	166	63	26	3	M	23	0	0	1	0	0	1	1	0	0	1	96	0	0	276	0	0	0		0		-1.31857	2_very poor	9
S283	130	159	36	21	3	F	13	0	0	1	0	0	1	1	1	0	1	176	0	0	156	2		1	0	1	0	-1.31857	2_very poor	9
S286	112	158	56	26	3	M	52	0	0	0	0	0	0	0	0	0	0	0	0	1	624	0	0	0		0	0	2.4593	5_least poor	0
S287	128	162	57	25.5	3	F	36	0	0	0	0	1	1	1	0	0	1	600	0	0	432	0	0	0		0	0	2.4593	5_least poor	9
S29	138	160	62	26	3	F	20	0	0	1	0	0	1	1	0	0	1	1120	0	0	240	0	0	0		0		-1.55447	1_most poor	9
S291	133	134	35	18	3	F	11	0	0	0	0	0	0	1	0	0	1	640	0	0	132	0		0	0	0	0	2.4593	5_least poor	1
S292	122	118	22	16	3	M	8	0	0	0	0	0	0	1	0	0	1	24400	0	0	96	0		0	0	0	1	2.4593	5_least poor	1
S293	99	107	15	14	3	F	6	0	0	0	0	0	0	1	1	0	1	2880	0	1	72	1		1	0	0	1	2.4593	5_least poor	1
S296	166	175	70	26	3	M	20	0	0	1	0	0	1	1	0	0	1	112	0	0	240	0	0	0		0		2.4593	5_least poor	9
S297	126	180	73	26	3	M	55	0	0	0	0	0	0	1	0	0	1	16	0	1	660	0	0	0		0		0.764544	4_less poor	1
S298	114	156	45	23.3	3	F	37	0	0	0	0	0	0	1	0	0	1	920	0	1	444	1	0	0		0		0.764544	4_less poor	1
S299	118	120	23	17	3	M	9	0	0	0	0	0	0	1	0	0	1	1280	0	0	108	0		1	1	0	1	0.764544	4_less poor	1
S3	136	172	55	26	3	F	45	0	0	0	0	0	0	0	0	0	0	0	0	0	540	0	0	0		0		-0.0483527	4_less poor	0
S300	109	119	20	16	3	M	8	0	0	0	0	0	0	1	0	0	1	48	0	1	96	1		0	0	0	1	0.764544	4_less poor	1
S301	127	107	16	14	3	F	7	0	0	0	0	0	0	1	0	0	1	1200	0	0	84	0		1	1	0	0	0.764544	4_less poor	1
S302	122	167	61	26	3	M	33	0	0	0	0	0	0	0	0	0	0	0	0	1	396	0	0	0		0	0	1.47448	4_less poor	0
S304	117	142	30	18	3	M	12	0	0	1	0	0	1	1	0	0	1	208	0	1	144	1		0	0	0	1	1.47448	4_less poor	9
S305	111	122	24.5	17	3	M	12	0	0	0	0	0	0	0	0	0	0	0	0	1	144	0		1	1	0	0	1.47448	4_less poor	0
S307	138	160	60	26	3	M	47	0	0	0	0	0	0	0	0	0	0	0	0	0	564	0	0	0		0		0.764544	4_less poor	0
S308	116	157	70	26	3	F	36	0	0	0	0	0	0	0	0	0	0	0	0	1	432	0	0	0		0	0	0.764544	4_less poor	0
S309	136	163	67	26	3	M	24	0	0	0	0	0	0	0	0	0	0	0	0	0	288	0	0	0		0	0	0.764544	4_less poor	0
S31	118	162	54	24.3	3	F	20	0	0	0	0	0	0	1	0	0	1	1440	0	0	240	0	0	0		0	0	-2.02678	1_most poor	1
S313	127	165	55	26	3	M	36	0	0	0	0	0	0	0	0	0	0	0	0	1	432	0	0	0		0	0	-1.715	1_most poor	0
S314	105	152	48	25.3	3	F	30	0	0	0	0	0	0	0	0	0	0	0	0	1	360	0	0	0		0	0	-1.715	1_most poor	0
S315	110	123	22	16	3	F	9	0	0	0	1	0	1	1	0	0	1	440	0	1	108	0		0	0	0	0	-1.715	1_most poor	9
S325	141	164	58	26	3	M	56	0	0	0	0	0	0	1	0	0	1	112	0	0	672	0	0	0		0	0	-0.0500799	3_poor	1
S326	145	154	50	25.5	3	F	42	0	0	0	1	0	1	1	0	0	1	48	0	0	504	0	0	0		0	0	-0.0500799	3_poor	9
S327	147	162	49	22.5	3	M	15	0	0	0	1	0	1	1	0	0	1	520	0	0	180	0		0	0	0	0	-0.0500799	3_poor	9
S328	120	134	31	18	3	M	11	0	0	1	1	0	1	0	0	0	0	0	0	0	132	0		0	0	0	1	-0.0500799	3_poor	2
S329	116	137	30	19	3	M	9	0	0	1	1	0	1	1	0	0	1	880	0	0	108	0		0	0	0	1	-0.0500799	3_poor	9
S33	117	164	54	23.5	3	M	69	0	0	1	0	0	1	0	0	0	0	0	0	1	828	0	0	0		0	0	-1.55447	1_most poor	2
S330	117	117	20	17	3	M	6	0	0	0	0	0	0	1	0	0	1	80	0	0	72	0		0	0	0	0	-0.0500799	3_poor	1
S332	119	134	28	19	3	M	9	0	0	0	0	0	0	1	0	0	1	4840	0	0	108	0		0	0	0	1	-0.0500799	3_poor	1
S333	110	114	19	15	3	M	7	0	0	0	0	0	0	1	0	0	1	3200	0	1	84	0		0	0	0	0	-0.0500799	3_poor	1
S334	127	160	50	24.5	3	F	14	0	0	0	1	0	1	1	0	0	1	80	0	0	168	0		0	0	0	0	-0.0500799	3_poor	9
S335	134	130	25.5	19	3	M	8	0	0	0	1	0	1	1	0	0	1	8000	0	0	96	0		0	0	0	1	-0.0500799	3_poor	9
S338	153	162	56	25	3	M	47	0	0	0	0	0	0	0	0	0	0	0	0	0	564	0	0	0		0	0	-0.0500799	3_poor	0
S339	140	155	44	23.5	3	F	40	0	0	0	1	0	1	0	0	0	0	0	0	0	480	1	0	0		0	0	-0.0500799	3_poor	2
S34	128	147	52	26	3	F	65	0	0	0	0	0	0	1	0	0	1	112	0	0	780	0	0	0		0	0	-1.55447	1_most poor	1
S340	128	174	60	26.5	3	M	21	0	0	0	1	0	1	0	0	0	0	0	0	1	252	0	0	0		0	0	-0.0500799	3_poor	2
S343	158	158	50	25.5	3	M	31	0	0	0	0	0	0	0	0	0	0	0	0	0	372	0	0	0		0	0	-0.361863	3_poor	0
S344	131	158	45	23.5	3	F	25	0	0	0	0	0	0	1	0	0	1	400	0	0	300	1	0	0		0	0	-0.361863	3_poor	1
S347	90	156	49	24	3	F	40	0	0	0	0	0	0	0	0	0	0	0	0	1	480	0	0	0		0	0	-1.54239	2_very poor	0
S35	170	172	61	26	3	M	25	0	0	1	0	0	1	0	0	0	0	0	0	0	300	0	0	0		0	0	-1.55447	1_most poor	2
S352	117	111	17.5	16	3	M	8	0	0	0	1	0	1	1	0	0	1	1840	0	0	96	1		1	1	0	0	-1.54239	2_very poor	9
S355	132	159	59	26	3	M	60	0	0	0	1	0	1	1	0	0	1	560	0	0	720	0	0	0		0	0	-0.0483527	4_less poor	9
S356	108	154	49	26	3	F	50	1	0	0	0	0	0	1	0	0	1	480	1	1	600	0	0	0		0		-0.0483527	4_less poor	11
S357	116	162	55	25.5	3	F	31	1	0	0	1	0	1	1	0	0	1	0	1	1	372	0	0	0		0	0	-0.0483527	4_less poor	14
S358	135	171	56	23.7	3	M	16	0	0	0	1	0	1	0	0	0	0	0	0	0	192	0		0	0	0	0	-0.0483527	4_less poor	2
S359	140	156	48	24	3	M	10	0	0	0	0	0	0	0	0	0	0	0	0	0	120	0		0	0	0	0	-0.0483527	4_less poor	0
S36	142	166	60	26	3	M	19	0	0	1	0	0	1	1	0	0	1	0	0	0	228	0		0	0	0		-1.55447	1_most poor	9
S360	114	140	29	19	3	M	10	0	0	1	0	0	1	1	0	0	1	3040	0	1	120	1		0	0	0	0	-0.0483527	4_less poor	9
S361	124	144	39	22	3	F	7	0	0	0	0	0	0	1	1	0	1	640	0	0	84	0		0	0	0	0	-0.0483527	4_less poor	1
S362	109	135	28.5	20	3	F	7	0	0	0	0	0	0	0	0	0	0	0	0	1	84	0		0	0	0	0	-0.0483527	4_less poor	0
S363	110	123	17.5	15	3	M	5	0	0	0	0	0	0	1	0	0	1	560	0	1	60	3	1	1	0	1	1	-0.0483527	4_less poor	1
S366	117	108	17	15	3	M	6	0	0	0	0	0	0	1	0	0	1	4800	0	0	72	0		0	0	0	0	-0.0483527	4_less poor	1
S368	107	167	64	25.5	3	M	47	0	0	0	0	0	0	1	0	0	1	96	0	1	564	0	0	0		0	0	-0.0483527	4_less poor	1
S37	121	162	49	24.3	3	M	17	0	0	1	0	0	1	1	0	0	1	2480	0	1	204	1		0	0	0	0	-1.55447	1_most poor	9
S372	111	104	17	17	3	F	6	0	0	0	0	0	0	1	0	0	1	1760	0	1	72	0		1	1	0	1	-0.0483527	4_less poor	1
S376	150	165	55	25.5	3	M	35	0	0	0	0	0	0	1	0	0	1	128	0	0	420	0	0	0		0	0	-1.24268	2_very poor	1
S377	118	158	48	25.3	3	F	20	0	0	0	0	0	0	1	0	0	1	1960	0	1	240	0	0	0		0	0	-1.24268	2_very poor	1
S379	143	188	63	26	3	M	27	0	0	1	0	0	1	1	0	0	1	176	0	0	324	1	0	0		0	0	-0.758288	3_poor	9
S38	132	118	20	16	3	M	7	0	0	0	0	0	0	1	0	0	1	1760	0	0	84	0		0	0	0	1	-1.55447	1_most poor	1
S381	119	171	60	26	3	M	36	0	0	0	0	0	0	0	0	0	0	0	0	1	432	0	0	0		0	0	-0.758288	3_poor	0
S382	125	174	64	26	3	M	24	0	0	0	0	0	0	1	0	0	1	560	0	1	288	0	0	0		0	0	-0.758288	3_poor	1
S383	115	165	53	25.5	3	M	19	0	0	0	0	0	0	1	0	0	1	1280	0	1	228	1		0	0	0	0	-0.758288	3_poor	1
S384	132	160	53	23.5	3	M	50	0	0	1	0	0	1	0	0	0	0	0	0	0	600	0	0	0		0	0	-1.07007	2_very poor	2
S385	142	157	50	23.5	3	F	35	0	0	0	0	0	0	0	0	0	0	0	0	0	420	0	0	0		0	0	-1.07007	2_very poor	0
S387	142	137	27	19	3	M	15	0	0	0	0	0	0	1	0	0	1	1120	0	0	180	3		1	1	1	0	-1.07007	2_very poor	1
S388	117	130	22.5	18	3	F	10	0	0	0	0	0	0	1	0	0	1	880	0	0	120	2		1	0	1	0	-1.07007	2_very poor	1
S389	113	116	20	16	3	M	7	0	0	0	0	0	0	1	0	0	1	4920	0	1	84	0		0	0	0	0	-1.07007	2_very poor	1
S39	112	100	14	13	3	F	5	0	0	1	0	0	1	1	0	0	1	42880	0	1	60	0	2	1	0	0	0	-1.55447	1_most poor	9
S390	101	112	18	15	3	M	5	0	0	0	0	0	0	1	0	0	1	10240	0	1	60	0	1	0	0	0	1	-1.07007	2_very poor	1
S393	125	130	25	19	3	F	10	0	0	0	0	0	0	1	0	0	1	1800	0	0	120	1		0	0	0		-1.07007	2_very poor	1
S394	151	182	75	26	3	M	39	0	0	0	0	0	0	0	0	0	0	0	0	0	468	0	0	0		0	0	-0.758288	3_poor	0
S395	135	161	58	26	3	F	31	0	0	0	0	0	0	1	0	0	1	18000	0	0	372	0	0	0		0	0	-0.758288	3_poor	1
S396	123	125	25	18	3	M	8	0	0	0	0	0	0	1	0	0	1	400	0	0	96	0		0	0	0	0	-0.758288	3_poor	1
S397	121	110	18	16	3	F	6	0	0	0	0	0	0	1	0	0	1	1600	0	0	72	0		0	0	0	0	-0.758288	3_poor	1
S4	152	154	44	24.3	3	F	40	0	0	0	0	0	0	1	0	0	1	560	0	0	480	0	0	0		0	0	-0.0483527	4_less poor	1
S400	119	164	50	24.5	3	M	65	0	0	0	0	0	0	0	0	0	0	0	0	1	780	0	0	0		0	0	-2.02678	1_most poor	0
S401	102	125	26	17	3	F	8	0	0	1	0	0	1	1	0	0	1	5960	0	1	96	0		0	0	0	0	-1.31685	2_very poor	9
S404	106	160	62	26	3	M	58	0	0	0	0	0	0	1	0	0	1	0	0	1	696	0	0	0		0	0	-1.54239	2_very poor	1
S405	128	152	50	25.5	3	F	54	0	0	0	0	0	0	0	0	0	0	0	0	0	648	0	0	0		0	0	-1.54239	2_very poor	0
S406	116	147	42	23.5	3	F	19	0	0	0	0	0	0	0	0	0	0	0	0	1	228	0		1	1	0	0	-1.54239	2_very poor	0
S407	157	163	49	25.3	3	M	27	0	0	0	0	0	0	0	0	0	0	0	0	0	324	1	0	0		0	0	-1.54239	2_very poor	0
S41	145	156	47	25.7	3	M	28	0	0	1	0	0	1	1	0	0	1	256	0	0	336	0	0	0		0	0	-1.31685	2_very poor	9
S410	135	163	61	26	3	M	45	0	0	0	0	0	0	1	0	0	1	480	0	0	540	0	0	0		0	0	2.74984	5_least poor	1
S411	174	180	78	26	3	M	30	0	0	0	0	0	0	0	0	0	0	0	0	0	360	0	0	0		0	0	0.454488	4_less poor	0
S412	129	168	65	26	3	M	40	0	0	0	0	0	0	1	0	0	1	1360	0	1	480	0	0	0		0	0	-1.2306	2_very poor	1
S413	116	168	60	24.5	3	M	60	0	0	0	0	0	0	0	0	0	0	0	0	1	720	0	0	0		0	0	-1.07007	2_very poor	0
S414	134	163	63	26	3	F	36	0	0	0	0	0	0	0	0	0	0	0	0	0	432	0	0	0		0	0	-1.07007	2_very poor	0
S415	107	153	32	19	3	F	10	0	0	0	0	0	0	1	0	0	1	96	0	1	120	1		0	0	0	0	-1.07007	2_very poor	1
S416	127	132	26	18	3	F	8	0	0	1	0	0	1	1	0	0	1	0	0	0	96	0		0	0	0	0	-1.07007	2_very poor	9
S417	111	103	16	16	3	F	6	0	0	0	0	0	0	1	0	0	1	7680	0	1	72	0		1	1	0	0	-1.07007	2_very poor	1
S419	157	173	71	26	3	M	52	0	0	0	0	0	0	0	0	0	0	0	0	0	624	0	0	0		0	0	-0.534476	3_poor	0
S42	129	164	53	25.5	3	F	28	0	0	1	0	0	1	1	0	0	1	1440	0	0	336	0	0	0		0	0	-1.31685	2_very poor	9
S420	129	145	57	26	3	F	30	0	0	1	0	0	1	0	0	0	0	0	0	0	360	0	0	0		0	0	-0.534476	3_poor	2
S421	125	120	21	19	3	M	7	0	0	0	0	0	0	1	0	0	1	128	0	0	84	0		0	0	0	0	-0.534476	3_poor	1
S422	131	109	19	18	3	M	6	0	0	0	0	0	0	1	0	0	1	1280	0	0	72	0		0	0	0	0	-0.534476	3_poor	1
S43	116	137	28	20	3	M	12	0	0	1	1	0	1	1	0	0	1	272	0	1	144	1		0	0	0	0	-1.31685	2_very poor	9
S46	145	164	49	24.3	3	M	32	0	0	0	0	0	0	1	0	0	1	128	0	0	384	1	0	0		0		-2.02678	1_most poor	1
S47	137	164	50	26	3	F	22	0	0	0	0	0	0	1	0	0	1	840	0	0	264	0	0	0		0		-2.02678	1_most poor	1
S5	159	138	25	19	3	F	13	0	0	0	0	0	0	1	0	0	1	1360	0	0	156	3		1	1	1	0	-0.0483527	4_less poor	1
S50	152	152	52	25.2	3	M	65	0	0	0	0	0	0	0	0	0	0	0	0	0	780	0	0	0		0	0	0.454488	4_less poor	0
S51	136	166	81	26	3	F	43	0	0	0	1	0	1	1	0	0	1	80	0	0	516	0	0	0		0		0.454488	4_less poor	9
S52	165	167	63	26	3	M	24	0	0	1	0	0	1	1	0	0	1	32	0	0	288	0	0	0		0	0	0.454488	4_less poor	9
S53	115	170	70	26	3	F	19	0	0	0	0	0	0	0	0	0	0	0	0	1	228	0		0	0	0	0	0.454488	4_less poor	0
S54	112	163	64	26	3	F	17	0	0	1	1	0	1	1	0	0	1	48	0	1	204	0		0	0	0	0	0.454488	4_less poor	9
S55	137	155	40	22	3	F	13	0	0	1	0	0	1	1	0	0	1	1440	0	0	156	0		0	0	0	0	0.454488	4_less poor	9
S56	126	146	36	22	3	M	13	0	0	0	0	0	0	1	0	0	1	400	0	0	156	0		0	0	0	0	0.454488	4_less poor	1
S57	141	118	20	15	3	F	8	0	0	0	0	0	0	1	0	0	1	1800	0	0	96	0		0	0	0	0	0.454488	4_less poor	1
S58	102	107	17	18	3	M	8	0	0	0	0	0	0	1	0	0	1	32040	0	1	96	0		1	1	0	1	0.454488	4_less poor	1
S59	129	112	19	15	3	F	8	0	0	0	0	0	0	1	0	0	1	24120	0	0	96	0		1	1	0	1	0.454488	4_less poor	1
S6	127	135	25	16	3	M	10	0	0	1	0	0	1	1	0	0	1	4320	0	0	120	2		1	0	1	1	-0.0483527	4_less poor	9
S60	113	103	16	18	3	M	6	0	0	0	1	0	1	1	0	0	1	1040	0	1	72	0		1	1	0	1	0.454488	4_less poor	9
S63	133	158	49	26	3	F	30	0	0	0	0	0	0	1	0	0	1	840	0	0	360	0	0	0		0		-1.24268	2_very poor	1
S65	111	129	25	16	3	M	9	0	0	1	1	0	1	1	0	0	1	20560	0	1	108	0		0	0	0	0	-1.24268	2_very poor	9
S66	151	172	62.5	26	3	M	32	0	0	0	0	0	0	0	0	0	0	0	0	0	384	0	0	0		0		-0.42806	3_poor	0
S67	102	152	50	24.5	3	F	26	0	0	0	1	0	1	1	0	0	1	1400	0	1	312	0	0	0		0	0	-0.42806	3_poor	9
S68	116	108	18	16	3	M	7	0	0	0	0	0	0	1	0	0	1	23400	0	0	84	0		1	1	0	1	-0.42806	3_poor	1
S7	120	110	19	18	3	M	7	0	0	1	0	0	1	1	0	0	1	3440	0	0	84	0		1	1	0	0	-0.0483527	4_less poor	9
S71	165	165	62	26	3	M	44	0	0	0	0	1	1	0	0	0	0	0	0	0	528	0	0	0		0	1	-1.00506	2_very poor	2
S72	131	171	53	24.5	3	F	32	0	0	0	0	0	0	0	0	0	0	0	0	0	384	1	0	0		0	0	-1.00506	2_very poor	0
S73	107	157	45	23.4	3	F	33	0	0	0	0	0	0	0	0	0	0	0	0	1	396	1	0	0		0	0	-1.00506	2_very poor	0
S74	114	161	69	26	3	F	40	0	0	0	0	0	0	1	0	0	1	64	0	1	480	0	0	0		0	0	-1.00506	2_very poor	1
S76	135	156	43	22.2	3	F	17	0	0	1	0	0	1	1	0	0	1	240	0	0	204	1		0	0	0	0	-1.00506	2_very poor	9
S77	130	146	32	20	3	F	15	0	0	1	0	0	1	1	0	0	1	17080	0	0	180	2		1	1	1	0	-1.00506	2_very poor	9
S78	131	136	29.5		3	F	13	0	0	1	0	0	1	1	0	0	1	18600	0	0	156	1		1	1	0	0	-1.00506	2_very poor	9
S79	117	115	19.5	16	3	F	8	0	0	0	0	0	0	1	0	0	1	112	0	0	96	0		0	0	0	0	-1.00506	2_very poor	1
S8	137	180	63	25.5	3	M	46	0	0	0	0	0	0	0	0	0	0	0	0	0	552	0	0	0		0		-1.24268	2_very poor	0
S81	119	158	60	26	3	F	20	0	0	0	0	0	0	1	0	0	1	1960	0	1	240	0	0	0		0	0	-1.00506	2_very poor	1
S82	136	160	63	26	3	F	16	0	0	1	1	0	1	0	0	0	0	0	0	0	192	0		0	0	0	0	-1.00506	2_very poor	2
S83	118	130	26	18	3	F	10	0	0	0	1	0	1	1	0	0	1	960	0	0	120	0		0	0	0	0	-1.00506	2_very poor	9
S85	106	122	21	16	3	M	8	0	0	0	0	0	0	1	1	0	1	920	0	1	96	1		0	0	0	0	-1.00506	2_very poor	1
S86	135	112	16.5	15	3	F	7	0	0	0	0	0	0	1	0	0	1	840	0	0	84	1		1	0	0	0	-1.00506	2_very poor	1
S87	106	106	15	14	3	M	6	0	0	0	0	0	0	1	0	0	1	8160	0	1	72	1		1	1	0	1	-1.00506	2_very poor	1
S89	143	165	53	24	3	M	52	0	0	0	0	0	0	0	0	0	0	0	0	0	624	0	0	0		0	0	-1.55447	1_most poor	0
S90	118	149	52	25.3	3	F	45	0	0	0	0	0	0	0	0	0	0	0	0	1	540	0	0	0		0		-1.55447	1_most poor	0
S91	141	172	56	25.5	3	M	35	0	0	0	0	0	0	1	0	0	1	176	0	0	420	0	0	0		0	0	-1.715	1_most poor	1
S92	122	168	64	26	3	F	27	0	0	1	1	0	1	1	0	0	1	680	0	0	324	0	0	0		0		-1.715	1_most poor	9
S93	117	141	29.5	18	3	F	13	0	0	1	0	0	1	1	0	0	1	1640	0	1	156	2		1	1	1	1	-1.715	1_most poor	9
S94	135	127	22.5	16	3	F	9	0	0	0	0	0	0	1	0	0	1	480	0	0	108	1		0	0	0	0	-1.715	1_most poor	1
S95	123	118	20.5	15	3	M	5	0	0	1	0	0	1	1	0	0	1	2240	0	0	60	0	1	0	0	0	1	-1.715	1_most poor	9
S97	118	135	26.5	18	3	F	10	0	0	0	0	0	0	1	0	0	1	600	0	0	120	1		0	0	0	0	-1.715	1_most poor	1
T2550	124	162	55.6	26	1	F	33	0	0	0	0	0	0	0	0	0	0	0	0	0	397.21	0	0	0		0	0	-2.02678	1_most poor	0
T2551	114	151	36.9	20	1	M	16	1	0	0	0	0	0	0	0	0	0	0	1	1	191.61	2		1	1	1	0	-2.02678	1_most poor	4
T2553	123	106	14.2	17	1	F	7	0	0	0	0	0	0	0	0	0	0	0	0	0	85.39	2		1	1	1	0	-2.02678	1_most poor	0
T2554	91	99	15	15	1	M	5	0	0	0	0	0	0	1	0	0	1	1520	0	1	61.8	0		1	1	0	1	-2.02678	1_most poor	1
T2557	142	180	69.3	26	1	M	34	1	1	1	0	0	1	0	0	0	0	0	1	0	409.03	0	0	0		0	1	-1.715	1_most poor	8
T2558	140	155	42.6	26	1	F	31	0	0	1	0	0	1	0	0	0	0	0	0	0	377.03	1	0	0		0	0	-1.715	1_most poor	2
T2559	99	133	25.8	18	1	M	10	1	0	0	0	0	0	1	0	0	1	2080	1	1	125.17	1		0	0	0	0	-1.715	1_most poor	11
T2560	106	121	21.7	18	1	F	7	1	0	0	0	0	0	0	1	0	1	208	1	1	89.69	0		0	0	0	1	-1.715	1_most poor	11
T2561	110	111	18.2	16	1	M	6	0	0	1	0	0	1	1	0	0	1	0	0	1	77.86	0		0	0	0	0	-1.715	1_most poor	9
T2564	123	150	52.5	27	1	F	34	0	0	0	0	0	0	0	0	0	0	0	0	0	409.03	0	0	0		0	0	-2.02678	1_most poor	0
T2565	100	130	25.7	18	1	M	7	1	1	0	0	0	0	1	0	0	1	176	1	1	89.69	0		0	0	0	1	-2.02678	1_most poor	12
T2567	135	181	57.9	25	1	M	21	1	0	1	0	0	1	0	0	0	0	0	1	0	255.28	1	0	0		0	0	-2.02678	1_most poor	7
T2568	176	172	56.1	24	1	M	53	0	0	0	0	0	0	0	0	0	0	0	0	0	633.76	0	0	0		0	0	-0.42806	3_poor	0
T2570	172	165	55.8	26	1	M	23	0	0	0	0	0	0	0	0	0	0	0	0	0	278.93	0	0	0		0	0	-0.42806	3_poor	0
T2571	160	168	56.3	27	1	M	13	0	0	0	0	0	0	0	0	0	0	0	0	0	161.08	0		0	0	0	0	-0.42806	3_poor	0
T2573	119	154	49.7	24	1	F	10	1	0	0	0	0	0	1	0	0	1	176	1	0	125.17	0		0	0	0	0	-0.42806	3_poor	11
T2574	107	109	19.2	17	1	F	6	1	0	0	0	0	0	1	0	0	1	680	1	1	77.86	0		0	0	0	0	-0.42806	3_poor	11
T2575	126	157	56.8	28	1	F	27	0	0	0	0	0	0	1	0	0	1	224	0	0	332.65	0	0	0		0	0	-0.42806	3_poor	1
T2577	128	163	59.8	28	1	F	37	0	0	1	0	0	1	0	0	0	0	0	0	0	444.52	0	0	0		0	0	0.6783	4_less poor	2
T2578	138	145	33.4	20	1	F	14	0	0	0	0	0	0	0	0	0	0	0	0	0	172.48	1		1	1	0	0	0.6783	4_less poor	0
T2579	124	134	26.7	18	1	M	9	1	0	1	0	0	1	1	0	0	1	1920	1	0	113.35	0		0	0	0	1	0.6783	4_less poor	14
T2581	134	168	60.8	25	1	F	33	1	0	0	0	0	0	1	0	0	1	176	1	0	397.21	0	0	0		0	0	0.6783	4_less poor	11
T2582	128	172	53	24	1	M	14	1	0	0	0	0	0	1	0	0	1	112	1	0	178.4	0		0	0	0	0	0.6783	4_less poor	11
T2583	129	146	34.8	21	1	F	12	1	0	0	0	0	0	1	0	0	1	1000	1	0	153.76	1		0	0	0	0	0.6783	4_less poor	11
T2585	130	110	19.8	16	1	F	8	0	0	1	0	0	1	0	0	0	0	0	0	0	105.3	0		1	1	0		0.6783	4_less poor	2
T2590	127	165	67.8	31	1	M	25	0	0	0	0	0	0	1	0	0	1	0	0	1	301.24	0	0	0		0	0	0.6783	4_less poor	1
T2591	138	160	58	26	1	F	30	0	0	1	0	0	1	1	0	0	1	192	0	0	366.29	0	0	0		0		-1.31857	2_very poor	9
T2595	143	180	66.5	26	1	M	38	1	0	0	0	0	0	1	0	0	1	1800	1	0	452.76	0	0	0		0		-0.0316351	4_less poor	11
T2598	158	170	63.9	26	1	M	17	0	0	0	0	0	0	0	0	0	0	0	0	0	208.46	0		0	0	0	0	-0.0316351	4_less poor	0
T2599	126	145	34.3	20	1	M	13	0	0	0	0	0	0	0	0	0	0	0	0	0	160.66	1		0	0	0	0	-0.0316351	4_less poor	0
T2600	126	154	43.1	24	1	M	10	0	0	0	0	0	0	0	0	0	0	0	0	0	125.17	0		0	0	0	0	-0.0316351	4_less poor	0
T2601	130	166	64.3	28	1	M	18	1	0	0	0	0	0	1	0	0	1	112	1	0	219.79	0		0	0	0	0	-0.0316351	4_less poor	11
T2602	167	170	55.6	25	1	M	40	0	0	1	0	0	1	0	0	0	0	0	0	0	480	0	0	0		0	0	1.86289	5_least poor	2
T2605	122	130	19.8	17	1	M	10	0	0	1	0	0	1	0	0	0	0	0	0	0	125.17	3		1	0	1	1	1.86289	5_least poor	2
T2606	119	123	22.8	16	1	M	7	0	0	1	0	0	1	1	0	0	1	4520	0	0	89.69	0		0	0	0	0	1.86289	5_least poor	9
T2607	116	108	15.9	16	1	F	6	0	0	0	0	0	0	1	0	0	1	112	0	0	77.86	1		1	0	0	1	1.86289	5_least poor	1
T2609	130	159	45.5	25	1	F	30	0	0	1	0	0	1	0	0	0	0	0	0	0	361.72	1	0	0		0	0	1.86289	5_least poor	2
T2611	121	180	67.1	27	1	M	59	0	0	0	0	0	0	0	0	0	0	0	0	1	704.72	0	0	0		0	0	-0.42806	3_poor	0
T2613	162	168	57.9	27	1	M	22	0	0	0	0	0	0	1	0	0	1	800	0	0	267.1	0	0	0		0	0	-0.42806	3_poor	1
T2614	141	155	51.9	25	1	F	97	0	0	0	0	0	0	0	0	0	0	0	0	0	1154.17	0	0	0		0	0	-0.42806	3_poor	0
T2615	151	168	54.8	25	1	M	47	0	1	1	0	0	1	0	0	0	0	0	1	0	562.79	0	0	0		0	0	1.15295	4_less poor	6
T2616	117	157	51.3	26	1	F	38	0	0	0	0	0	0	0	0	0	0	0	0	1	456.34	0	0	0		0	0	1.15295	4_less poor	0
T2617	122	165	61.6	25	1	F	23	0	0	0	0	0	0	0	0	0	0	0	0	0	278.93	0	0	0		0	0	1.15295	4_less poor	0
T2618	107	102	16.2	15	1	M	6	0	0	0	0	0	0	1	1	0	1	480	0	1	73.72	0		1	1	0	1	1.15295	4_less poor	1
T2620	162	152	48.2	24	1	F	63	0	0	0	0	0	0	0	0	0	0	0	0	0	752.03	0	0	0		0	0	1.15295	4_less poor	0
T2622	160	170	59.7	26	1	M	38	0	0	1	0	0	1	0	0	0	0	0	0	0	456.61	0	0	0		0	0	-1.24268	2_very poor	2
T2623	133	170	51.8	24	1	F	40	0	0	0	0	0	0	0	0	0	0	0	0	0	479.7	1	0	0		0	0	-1.24268	2_very poor	0
T2624	114	143	30.7	18	1	M	11	1	0	1	0	0	1	0	0	0	0	0	1	1	138.25	1		0	0	0	1	-1.24268	2_very poor	7
T2625	142	140	28.6	18	1	M	10	0	0	1	0	0	1	1	0	0	1	112	0	0	122.02	1		0	0	0	0	-1.24268	2_very poor	9
T2626	114	104	17	16	1	F	6	0	0	0	0	0	0	1	1	0	1	440	0	1	75.27	0		1	1	0	1	-1.24268	2_very poor	1
T2628	99	167	45.7	22	1	F	16	0	0	0	0	0	0	1	0	0	1	1200	0	1	196.14	1		0	0	0	0	-1.24268	2_very poor	1
T2631	143	175	65.7	29	1	M	57	0	0	1	0	0	1	0	0	0	0	0	0	0	681.07	0	0	0		0	0	1.15295	4_less poor	2
T2632	105	168	51.6	26	1	F	42	0	0	0	0	0	0	0	0	0	0	0	0	1	503.66	1	0	0		0	1	1.15295	4_less poor	0
T2633	136	166	59.7	28	1	F	29	0	0	0	0	0	0	0	0	0	0	0	0	0	356.47	0	0	0		0	0	1.15295	4_less poor	0
T2634	143	163	63.5	28	1	F	14	1	0	0	0	0	0	0	0	0	0	0	1	0	175.18	0		0	0	0	0	1.15295	4_less poor	4
T2636	123	168	61.3	28	1	M	22	0	0	0	0	0	0	1	0	0	1	840	0	1	267.1	0	0	0		0	0	1.15295	4_less poor	1
T2638	146	166	59.9	27	1	M	49	0	0	0	0	0	0	0	0	0	0	0	0	0	586.45	0	0	0		0	0	3.9451	5_least poor	0
T2639	129	161	52.5	26	1	F	19	0	0	0	0	0	0	0	0	0	0	0	0	0	231.62	0	0	0		0	0	3.9451	5_least poor	0
T2641	120	169	60.5	30	1	M	37	0	0	0	0	0	0	0	0	0	0	0	0	1	444.52	0	0	0		0	0	3.9451	5_least poor	0
T2642	134	155	40.4	21	1	F	30	0	0	0	0	0	0	1	0	0	1	256	0	0	367.84	2	0	1		1	0	3.9451	5_least poor	1
T2643	130	123	22.4	18	1	F	9	0	0	1	0	0	1	1	0	0	1	3600	0	0	113.35	0		0	0	0	0	3.9451	5_least poor	9
T2644	115	91	14	15	1	F	5	0	0	0	0	0	0	1	0	0	1	1480	0	0	61.08	0		1	1	0	0	3.9451	5_least poor	1
T2647	148	169	45.3	23	1	M	56	0	0	1	0	0	1	0	0	0	0	0	0	0	669.24	3	0	1		1	0	-1.00679	2_very poor	2
T2648	102	170	53.9	26	1	F	55	0	0	1	0	0	1	0	0	0	0	0	0	1	657.41	0	0	0		0	0	-1.00679	2_very poor	2
T2649	115	118	18.4	15	1	F	6	0	0	0	0	0	0	1	0	0	1	2240	0	0	77.86	1		0	0	0	1	-1.00679	2_very poor	1
T2651	140	154	42.3	26	1	F	44	0	0	0	0	0	0	0	0	0	0	0	0	0	524.71	1	0	0		0	0	3.41152	5_least poor	0
T2652	134	150	39.6	20	1	M	13	0	0	0	0	0	0	0	0	0	0	0	0	0	160.66	0		0	0	0	0	3.41152	5_least poor	0
T2653	126	150	32	20	1	F	9	1	0	0	0	0	0	1	0	0	1	0	1	0	113.35	1		0	0	0	0	3.41152	5_least poor	11
T2654	121	128	23.2	17	1	M	8	0	0	1	0	0	1	1	0	0	1	160	0	0	101.52	1		0	0	0	0	3.41152	5_least poor	9
T2655	118	110	19.2	17	1	M	5	0	0	0	0	0	0	1	0	0	1	960	0	0	66.04	0		0	0	0	0	3.41152	5_least poor	1
T2658	126	162	48.6	26	1	F	12	0	0	0	0	0	0	1	0	0	1	112	0	0	148.83	0		0	0	0	0	3.41152	5_least poor	1
T2661	155	165	62	30	1	M	34	0	0	1	0	0	1	1	0	0	1	112	0	0	409.03	0	0	0		0	0	3.41152	5_least poor	9
T2663	125	170	53.3	25	1	F	28	0	0	0	0	0	0	0	0	0	0	0	0	0	340.17	1	0	0		0	0	3.41152	5_least poor	0
T2664	143	169	75	28	1	M	51	0	0	0	0	0	0	0	0	0	0	0	0	0	608.36	0	0	0		0	0	3.41152	5_least poor	0
T2667	151	170	57.1	24	1	M	56	0	0	0	0	0	0	0	0	0	0	0	0	0	669.17	0	0	0		0	0	-1.00679	2_very poor	0
T2668	146	165	65	28	1	F	39	1	0	1	0	0	1	0	0	0	0	0	1	0	468.17	0	0	0		0	0	-1.00679	2_very poor	7
T2669	125	139	30.2	22	1	M	11	1	0	1	0	0	1	1	0	0	1	272	1	0	137	0		0	0	0	0	-1.00679	2_very poor	14
T2670	138	132	24.7	16	1	M	10	1	0	1	0	0	1	1	0	0	1	4480	1	0	125.17	1		0	0	0	0	-1.00679	2_very poor	14
T2671	131	115	22.8	18	1	M	7	1	0	0	0	0	0	1	0	0	1	3320	1	0	89.69	0		0	0	0	1	-1.00679	2_very poor	11
T2672	111	105	16.6	16	1	M	5	0	0	0	0	0	0	1	0	0	1	5200	0	1	66.04	0		0	0	0	1	-1.00679	2_very poor	1
T2674	112	139	27.2	18	1	F	9	1	0	0	0	0	0	1	0	0	1	1000	1	1	113.35	1		0	0	0	0	-1.00679	2_very poor	11
T2675	128	165	68.6	31	1	F	40	1	0	0	0	0	0	0	0	0	0	0	1	0	480	0	0	0		0	0	-0.0316351	4_less poor	4
T2676	129	163	61.8	28	1	F	22	0	0	0	0	0	0	0	0	0	0	0	0	0	267.1	0	0	0		0	0	-0.0316351	4_less poor	0
T2678	119	140	28.5	18	1	M	9	1	0	1	0	0	1	1	0	0	1	480	1	0	113.35	1		0	0	0	0	-0.0316351	4_less poor	14
T2679	117	125	23.7	17	1	F	8	0	0	0	0	0	0	0	0	0	0	0	0	0	101.52	0		0	0	0	0	-0.0316351	4_less poor	0
T2680	113	106	17.8	16	1	F	6	0	0	1	0	0	1	0	0	0	0	0	0	1	77.86	0		1	1	0	0	-0.0316351	4_less poor	2
T2681	134	103	17.8	16	1	M	5	0	0	0	0	1	1	1	0	0	1	48	0	0	66.04	0		1	1	0	0	-0.0316351	4_less poor	9
T2683	160	180	76.8	30	1	M	38	0	0	1	0	0	1	0	0	0	0	0	0	0	456.34	0	0	0		0	0	-1.24268	2_very poor	2
T2684	128	155	93.3	36	1	F	43	0	0	0	0	0	0	0	0	0	0	0	0	0	515.48	0	0	0		0	0	-1.24268	2_very poor	0
T2685	118	143	31.8	18	1	F	11	1	0	1	0	0	1	1	1	0	1	64	1	0	137	1		0	0	0	0	-1.24268	2_very poor	14
T2686	115	142	31.7	19	1	F	9	0	0	0	0	0	0	1	0	0	1	400	0	0	113.35	0		0	0	0	0	-1.24268	2_very poor	1
T2687	133	133	26.3	17	1	F	8	0	0	0	0	0	0	1	0	0	1	2680	0	0	100.44	0		0	0	0	0	-1.24268	2_very poor	1
T2688	101	106	18.8	17	1	F	5	1	0	0	0	0	0	1	0	0	1	1640	1	1	72.57	0		0	0	0	0	-1.24268	2_very poor	11
T2691	141	178	62.2	29	1	M	43	0	0	0	0	0	0	0	0	0	0	0	0	0	515.52	0	0	0		0	0	5.0929	5_least poor	0
T2692	151	158	52.6	24	1	F	35	0	0	0	0	0	0	0	0	0	0	0	0	0	423.66	0	0	0		0	0	5.0929	5_least poor	0
T2693	137	170	57.7	24	1	M	45	0	0	1	0	0	1	0	0	0	0	0	0	0	539.14	0	0	0		0	0	-0.42806	3_poor	2
T2694	123	167	59.5	29	1	F	42	0	1	1	0	0	1	0	0	0	0	0	1	0	503.66	0	0	0		0	0	-0.42806	3_poor	6
T2695	137	146	35.8	20	1	M	11	1	0	1	0	0	1	0	0	0	0	0	1	0	137.13	0		0	0	0	0	-0.42806	3_poor	7
T2696	107	125	22.1	15	1	F	10	1	0	1	0	0	1	0	0	0	0	0	1	1	125.4	1		1	1	0	0	-0.42806	3_poor	7
T2697	114	116	19.3	16	1	M	8	1	0	1	0	0	1	0	0	0	0	0	1	1	101.52	1		1	1	0	0	-0.42806	3_poor	7
T2698	121	110	20.1	16	1	F	5	0	0	0	0	0	0	1	0	0	1	256	0	0	66.04	0		0	0	0	0	-0.42806	3_poor	1
T2699	130	177	63.3	28	1	M	23	0	0	0	0	0	0	0	0	0	0	0	0	0	279.26	0	0	0		0	0	0.268572	4_less poor	0
T2700	127	170	54	26	1	F	23	0	0	0	0	0	0	0	0	0	0	0	0	0	282.91	0	0	0		0	0	0.268572	4_less poor	0
T2701	117	99	13.6	13	1	M	5	0	0	1	0	0	1	1	0	0	1	1520	0	0	64.92	1		1	1	0	1	0.268572	4_less poor	9
T2702	150	188	68.8	26	1	M	26	0	0	0	0	0	0	0	0	0	0	0	0	0	314.41	0	0	0		0	0	3.09974	5_least poor	0
T2703	118	162	88.7	36	1	F	25	0	0	0	0	0	0	0	0	0	0	0	0	1	307.81	0	0	0		0	0	3.09974	5_least poor	0
T2704	100	110	20.3	17	1	M	7	0	0	0	0	0	0	1	0	0	1	520	0	1	85.22	0		1	1	0	1	3.09974	5_least poor	1
T2706	132	180	61.5	27	1	M	36	0	0	0	0	0	0	0	0	0	0	0	0	0	433.68	0	0	0		0	0	3.09974	5_least poor	0
T2707	120	165	55.5	28	1	F	52	0	0	1	0	0	1	0	0	0	0	0	0	0	621.93	0	0	0		0	0	-0.900376	2_very poor	2
T2709	155	178	72.4	29	1	M	26	0	0	0	0	0	0	1	0	0	1	160	0	0	314.41	0	0	0		0	0	-0.900376	2_very poor	1
T2711	116	155	55.6	27.9	1	F	77	0	0	0	0	0	0	0	0	0	0	0	0	1	917.62	0	0	0		0	0	1.32556	4_less poor	0
T2712	108	154	48.1	25	1	F	33	0	0	1	0	0	1	0	0	0	0	0	0	1	397.21	0	0	0		0	0	1.32556	4_less poor	2
T2714	108	170	52.8	26	1	M	19	0	0	1	0	0	1	0	0	0	0	0	0	1	231.62	1	0	0		0	0	1.32556	4_less poor	2
T2718	123	175	66.1	27.5	1	F	44	0	0	1	0	0	1	0	0	0	0	0	0	0	527.31	0	0	0		0	0	1.32556	4_less poor	2
T2720	114	147	41.8	22	1	M	17	0	0	0	0	0	0	1	0	0	1	80	0	1	210.92	0		1	1	0	0	1.32556	4_less poor	1
T2721	107	135	29.7	20	1	M	9	1	0	1	0	0	1	1	0	0	1	720	1	1	113.35	0		0	0	0	1	1.32556	4_less poor	14
T2722	121	132	25.8	19	1	F	7	0	0	0	0	0	0	1	0	0	1	440	0	0	89.69	0		0	0	0	0	1.32556	4_less poor	1
T2725	126	165	51.6	22	1	M	67	0	0	0	0	0	0	0	0	0	0	0	0	1	799.34	0	0	0		0	0	1.13731	4_less poor	0
T2726	101	165	44.4	21	1	F	62	0	0	0	0	0	0	1	0	0	1	80	0	1	740.21	2	0	1		1	0	1.13731	4_less poor	1
T2728	103	95	16.2	16	1	F	5	0	0	0	0	0	0	1	0	0	1	20680	0	1	66.04	0		1	1	0	0	1.13731	4_less poor	1
T2734	117	121	23.7	18	1	F	8	0	0	0	0	0	0	1	0	0	1	1480	0	0	101.52	0		0	0	0	1	-0.900376	2_very poor	1
T2735	105	102	19	19	1	F	5	1	0	0	0	0	0	1	0	0	1	80	1	1	66.04	0		1	1	0	0	-0.900376	2_very poor	11
T2737	100	127	21.7	16.5	1	M	9	0	0	0	0	0	0	1	0	0	1	51480	0	1	113.35	2		1	0	1	0	-0.900376	2_very poor	1
T2740	117	150	35.8	22	1	F	10	1	0	0	0	0	0	1	0	0	1	1080	1	0	125.17	0		0	0	0	0	-0.900376	2_very poor	11
T2741	128	170	50.2	28.5	1	M	87	0	0	0	0	0	0	0	0	0	0	0	0	1	1035.89	1	0	0		0	0	4.60585	5_least poor	0
T2742	128	162	66.6	29	1	F	77	0	0	1	0	0	1	0	0	0	0	0	0	0	917.62	0	0	0		0	0	4.60585	5_least poor	2
T2743	165	168	67.2	30	1	M	37	0	0	1	0	0	1	0	0	0	0	0	0	0	444.52	0	0	0		0	0	4.60585	5_least poor	2
T2744	138	162	80.3	35	1	F	36	0	0	0	0	0	0	1	0	0	1	16	0	0	432.69	0	0	0		0	0	4.60585	5_least poor	1
T2745	121	177	57.8	27	1	M	18	0	0	1	0	0	1	1	0	0	1	400	0	1	219.79	1		0	0	0	0	4.60585	5_least poor	9
T2746	131	152	39.2	23	1	F	11	0	0	0	0	0	0	1	0	0	1	2840	0	0	137	0		0	0	0	0	4.60585	5_least poor	1
T2747	130	120	19.9	16	1	M	7	0	0	0	0	0	0	1	0	0	1	840	0	0	89.03	1		0	0	0	1	4.60585	5_least poor	1
T2750	134	168	66.2	29	1	M	52	0	0	0	0	0	0	0	0	0	0	0	0	0	621.93	0	0	0		0	0	1.0832	4_less poor	0
T2751	119	163	57.9	29	1	F	36	0	0	0	0	0	0	1	0	0	1	16	0	0	432.72	0	0	0		0	0	1.0832	4_less poor	1
T2753	87	156	59.4	28	1	F	27	1	0	1	0	0	1	1	0	0	1	0	1	1	326.24	0	0	0		0	0	1.0832	4_less poor	14
T2764	129	170	51.6	24	1	F	42	0	0	0	0	0	0	0	0	0	0	0	0	0	503.66	1	0	0		0	0	3.45805	5_least poor	0
T2765	102	155	41	23	1	F	14	1	0	0	0	0	0	1	0	0	1	224	1	1	171.5	1		0	0	0	0	3.45805	5_least poor	11
T2766	108	146	30.6	18	1	M	12	1	0	0	0	0	0	1	0	0	1	8600	1	1	148.83	2		1	0	1	0	3.45805	5_least poor	11
T2767	100	129	23.5	17	1	M	8	1	0	0	0	0	0	1	0	0	1	0	1	1	108.42	1		0	0	0	1	3.45805	5_least poor	11
T2768	82	110	15.7	13	1	M	7	0	0	0	0	0	0	1	0	0	1	272	0	1	89.69	2		1	1	1	1	3.45805	5_least poor	1
T2773	135	153	50.2	25	1	F	27	1	0	0	0	0	0	0	0	0	0	0	1	0	326.24	0	0	0		0	0	3.4236	5_least poor	4
T2774	112	128	27.2	20	1	M	10	1	0	0	0	0	0	1	0	0	1	48	1	1	125.17	0		0	0	0	1	3.4236	5_least poor	11
T2775	124	97	13.7	15	1	M	5	1	0	0	0	0	0	0	0	0	0	0	1	0	66.04	0		1	1	0	1	3.4236	5_least poor	4
T2780	119	110	18.5	16	1	M	6	0	0	0	0	0	0	1	0	0	1	320	0	0	77.86	0		0	0	0	0	3.4236	5_least poor	1
T2781	111	126	24.2	18	1	F	9	0	0	0	0	0	0	1	0	0	1	48	0	1	113.35	0		0	0	0	0	3.4236	5_least poor	1
T2783	132	178	53.8	23	1	M	59	0	0	0	0	0	0	0	0	0	0	0	0	0	704.72	2	0	1		1	0	1.56759	4_less poor	0
T2784	137	155	43.8	25.2	1	F	39	0	0	1	0	0	1	1	0	0	1	64	0	0	468.17	1	0	0		0	0	1.56759	4_less poor	9
T2785	123	155	39.3	22	1	F	11	0	0	0	0	0	0	0	0	0	0	0	0	0	137	0		0	0	0	0	1.56759	4_less poor	0
T2786	121	142	37.2	21	1	F	9	0	0	0	0	0	0	0	0	0	0	0	0	0	113.35	0		0	0	0	0	1.56759	4_less poor	0
T2789	167	175	60.7	28	1	M	34	0	0	1	0	0	1	1	0	0	1	112	0	0	409.03	0	0	0		0	0	-1.21216	2_very poor	9
T2790	120	155	48.2	25	1	F	23	1	0	0	0	0	0	1	0	0	1	128	1	0	278.93	0	0	0		0	0	-1.21216	2_very poor	11
T2791	145	118	20.7	16	1	M	7	1	0	0	0	0	0	1	0	0	1	43120	1	0	88.44	0		0	0	0	0	-1.21216	2_very poor	11
T2792	129	100	14.9	16	1	F	5	0	0	0	0	0	0	1	0	0	1	22880	0	0	66.04	0		1	1	0	1	-1.21216	2_very poor	1
T2794	125	135	25.5	17	1	M	10	1	0	1	0	0	1	1	0	0	1	288	1	0	123.2	1		0	0	0	0	-1.21216	2_very poor	14
T2796	114	166	61.8	25	1	M	70	0	0	0	0	0	0	0	0	0	0	0	0	1	834.83	0	0	0		0	0	-1.715	1_most poor	0
T2797	106	163	48.8	28	1	F	57	0	0	0	0	0	0	0	0	0	0	0	0	1	681.07	1	0	0		0	0	-1.715	1_most poor	0
T2799	108	158	54.7	27	1	F	18	1	0	0	0	0	0	0	0	0	0	0	1	1	219.79	0		0	0	0	0	-1.715	1_most poor	4
T2800	140	182	64.2	26	1	M	68	0	0	0	0	0	0	0	0	0	0	0	0	0	811.17	0	0	0		0	0	-1.715	1_most poor	0
T2801	122	155	60.9	30	1	F	42	0	0	0	0	0	0	1	0	0	1	0	0	0	510.39	0	0	0		0	1	-1.715	1_most poor	1
T2804	90	130	25	17	1	M	11	1	0	0	0	0	0	1	0	0	1	0	1	1	137	1		1	1	0	0	-1.715	1_most poor	11
T2805	117	110	18.7	17	1	F	6	1	0	1	0	0	1	0	0	0	0	0	1	0	83.06	0		0	0	0	0	-1.715	1_most poor	7
T2810	87	162	47	22	1	M	24	0	0	0	0	0	0	0	0	0	0	0	0	1	295.69	1	0	0		0	0	-0.522395	3_poor	0
T2812	143	162	48.2	26	1	F	34	0	0	1	0	0	1	1	0	0	1	48	0	0	409.03	1	0	0		0		2.66187	5_least poor	9
T2814	120	138	28.3	17	1	M	10	1	0	1	0	0	1	1	0	0	1	400	1	0	128.76	1		0	0	0	0	2.66187	5_least poor	14
T2815	121	112	18.3	15	1	F	6	0	0	0	0	0	0	1	0	0	1	14480	0	0	82.07	0		0	0	0	0	2.66187	5_least poor	1
T2817	109	120	21.3	15	1	M	8	1	0	1	0	0	1	1	0	0	1	480	1	1	103.29	0		0	0	0	0	2.66187	5_least poor	14
T2824	104	170	49.4	19.8	1	F	31	1	1	1	0	0	1	0	0	0	0	0	1	1	373.55	1	0	0		0	0	-0.339355	3_poor	8
T2828	100	142	30	21	1	F	9	1	0	0	0	0	0	1	0	0	1	64	1	1	113.35	0		0	0	0	0	-0.339355	3_poor	11
T2831	160	170	69.8	29.4	1	M	31	0	0	0	0	0	0	0	0	0	0	0	0	0	373.55	0	0	0		0	0	-0.339355	3_poor	0
T2844	104	139	28.4	18	1	M	11	1	0	1	0	0	1	1	0	0	1	144	1	1	137	1		0	0	0	0	-1.21216	2_very poor	14
T2845	116	127	24.4	17.5	1	M	8	0	0	0	0	0	0	1	0	0	1	256	0	0	101.52	0		0	0	0	0	-1.21216	2_very poor	1
T2846	114	115	20	16	1	M	6	0	0	0	0	0	0	1	0	0	1	64	0	1	77.86	0		0	0	0	0	-1.21216	2_very poor	1
T2848	119	165	52.1	26	1	F	52	0	1	1	0	0	1	1	0	0	1	1040	1	1	621.96	0	0	0		0	0	-1.21216	2_very poor	13
T2849	142	142	35.1	20	1	F	9	1	0	0	0	0	0	1	0	0	1	840	1	0	113.35	0		0	0	0	0	-1.21216	2_very poor	11
T2850	141	170	62.6	28	1	M	30	0	0	1	0	0	1	1	0	0	1	96	0	0	361.72	0	0	0		0	0	1.63735	5_least poor	9
T2852	147	168	81	31	1	F	26	0	0	0	0	0	0	1	0	0	1	400	0	0	315.76	0	0	0		0	0	1.63735	5_least poor	1
T2855	125	155	44.2	21	1	F	42	0	0	0	0	0	0	0	0	0	0	0	0	0	503.66	1	0	0		0	0	2.27753	5_least poor	0
T2860	111	150	34.8	22	1	F	12	1	0	1	0	0	1	1	0	0	1	1440	1	1	153.63	1		0	0	0	0	2.27753	5_least poor	14
T2864	124	120	22.8	18	1	M	8	1	0	1	0	0	1	1	0	0	1	0	1	0	106.91	0		1	1	0	0	2.27753	5_least poor	14
T2868	130	180	69.5	28	1	M	53	0	0	0	0	0	0	0	0	0	0	0	0	0	633.76	0	0	0		0	0	2.67395	5_least poor	0
T2869	118	160	42.5	23	1	F	49	0	0	0	0	0	0	0	0	0	0	0	0	1	582.7	2	0	1		1	0	2.67395	5_least poor	0
T2870	126	174	57.9	24	1	M	17	0	0	0	0	0	0	0	0	0	0	0	0	1	207.97	0		0	0	0	0	2.67395	5_least poor	0
T2875	94	97	13.9	15	1	M	5	0	0	0	0	0	0	1	0	0	1	80	0	1	63.31	0		1	1	0	0	2.67395	5_least poor	1
T2877	141	164	54.7	27	1	F	72	0	0	0	0	0	0	0	0	0	0	0	0	0	858.48	0	0	0		0	0	2.67395	5_least poor	0
T2879	134	177	62.1	24	1	M	36	0	0	1	0	0	1	0	0	0	0	0	0	0	428.62	0	0	0		0	0	-1.715	1_most poor	2
T2880	149	180	66	25	1	M	68	0	0	0	0	0	0	0	0	0	0	0	0	0	811.17	0	0	0		0	0	4.60585	5_least poor	0
T2881	119	164	56.1	31	1	F	64	0	0	1	0	0	1	0	1	0	1	128	0	1	763.86	0	0	0		0	0	4.60585	5_least poor	9
T2884	140	170	58	24	1	F	63	0	0	1	0	0	1	0	0	0	0	0	0	0	752.03	0	0	0		0	0	4.60585	5_least poor	2
T2885	110	166	63.6	31	1	F	32	0	0	0	0	0	0	1	0	0	1	0	0	0	385.38	0	0	0		0	0	4.60585	5_least poor	1
T2886	121	152	38.4	22	1	F	12	1	0	1	0	0	1	1	0	0	1	4600	1	0	148.83	0		0	0	0	0	4.60585	5_least poor	14
T2887	101	143	32.5	18	1	M	10	0	0	1	0	0	1	1	0	0	1	4600	0	1	125.17	0		0	0	0	1	4.60585	5_least poor	9
T2889	145	180	101.1	34	1	F	24	0	0	0	0	0	0	1	0	0	1	880	0	0	290.76	0	0	0		0	0	4.60585	5_least poor	1
T2890	120	108	17.7	16	1	M	5	0	0	1	0	0	1	1	0	0	1	176	0	0	66.04	0		0	0	0	0	4.60585	5_least poor	9
T2891	108	162	52.4	23	1	M	71	0	0	0	0	0	0	0	0	0	0	0	0	1	846.65	0	0	0		0	0	-0.846259	2_very poor	0
T2895	127	150	32.8	20	1	F	10	0	0	0	0	0	0	1	0	0	1	96	0	0	125.17	1		0	0	0	0	-0.846259	2_very poor	1
T2896	132	146	32.6	19	1	F	8	0	0	0	0	0	0	1	0	0	1	2600	0	0	99.55	0		0	0	0	0	-0.846259	2_very poor	1
T2897	128	123	22.3	17	1	F	7	0	0	0	0	0	0	1	0	0	1	96	0	0	89.69	0		0	0	0	0	-0.846259	2_very poor	1
T2901	140	160	55.6	30	1	F	22	0	0	0	0	0	0	0	0	0	0	0	0	0	267.24	0	0	0		0	0	-0.846259	2_very poor	0
T2903	163	182	79.6	28.5	1	M	47	0	0	0	0	0	0	1	0	0	1	96	0	0	562.79	0	0	0		0	0	-0.534476	3_poor	1
T2904	137	160	69.9	33	1	F	34	0	0	0	0	0	0	1	0	0	1	0	0	0	409.03	0	0	0		0	0	-0.534476	3_poor	1
T2905	134	142	34.4	21	1	M	10	1	0	1	0	0	1	1	0	0	1	1680	1	0	125.17	0		0	0	0	0	-0.534476	3_poor	14
T2913	132	154	39.3	22	1	F	33	0	0	1	0	0	1	0	0	0	0	0	0	0	397.21	2	0	1		1	0	-0.846259	2_very poor	2
T2914	140	155	40.4	21	1	F	12	1	0	1	0	0	1	1	0	0	1	0	1	0	148.83	0		0	0	0	0	-0.846259	2_very poor	14
T2916	121	118	22.2	17	1	M	8	0	0	1	0	0	1	1	0	0	1	1440	0	0	101.52	0		1	1	0	0	-0.846259	2_very poor	9
T2917	125	104	17.1	16	1	M	6	0	0	0	0	0	0	1	0	0	1	800	0	0	77.86	0		1	1	0	0	-0.846259	2_very poor	1
T2927	106	165	49	23	1	M	17	0	0	0	0	0	0	0	0	0	0	0	0	1	207.97	1		0	0	0	0	-1.715	1_most poor	0
T2928	121	154	40.9	21	1	M	15	1	0	1	0	0	1	1	0	0	1	112	1	1	184.31	1		1	1	0	0	-1.715	1_most poor	14
T2929	114	145	37.7	20	1	M	13	1	0	1	0	0	1	0	0	0	0	0	1	1	160.66	0		0	0	0	0	-1.715	1_most poor	7
T2944	140	170	59.5	26	1	F	15	1	0	0	0	0	0	0	0	0	0	0	1	0	186.84	0		0	0	0	0	-0.727762	3_poor	4
T2945	127	160	41.2	23	1	F	11	0	0	0	0	0	0	0	0	0	0	0	0	0	137.63	0		0	0	0	0	-0.727762	3_poor	0
T2946	125	145	33.3	20.5	1	M	9	1	0	0	0	0	0	1	0	0	1	3720	1	0	113.74	0		0	0	0	1	-0.727762	3_poor	11
T2947	112	123	23.2	16	1	M	7	0	0	0	0	0	0	1	0	0	1	0	0	1	89.69	0		0	0	0	1	-0.727762	3_poor	1
T2952	128	170	61.3	30	1	M	25	0	0	1	0	0	1	1	0	0	1	64	0	1	302.59	0	0	0		0	0	1.15295	4_less poor	9
T2953	114	160	51.4	25	1	F	20	0	0	1	0	0	1	1	0	0	1	112	0	0	243.45	0	0	0		0	0	1.15295	4_less poor	9
T2957	117	138	29.9	20	1	F	8	0	0	0	0	0	0	1	0	0	1	128	0	0	96	0		0	0	0	0	1.45082	4_less poor	1
T2958	166	170	64.9	30	1	M	30	0	0	0	0	0	0	1	0	0	1	128	0	0	361.72	0	0	0		0	0	1.45082	4_less poor	1
T2961	107	135	31.1	19	1	F	9	1	0	1	1	0	1	1	0	0	1	2320	1	1	113.35	0		0	0	0	0	1.45082	4_less poor	14
T2962	153	170	80.2	32	1	M	42	0	0	0	0	0	0	0	0	0	0	0	0	0	503.52	0	0	0		0	0	-0.727762	3_poor	0
T2963	106	160	73.3	34	1	F	32	0	0	0	0	0	0	1	0	0	1	1120	0	1	385.38	0	0	0		0	0	-0.727762	3_poor	1
T2964	128	168	52.6	25	1	M	20	0	0	0	0	0	0	0	0	0	0	0	0	1	245.42	0	0	0		0	0	-0.727762	3_poor	0
T2966	121	132	30.2	19	1	M	8	0	0	0	0	0	0	1	0	0	1	8720	0	0	101.52	0		0	0	0	0	-0.727762	3_poor	1
T2967	123	115	18.6	16	1	M	7	1	0	0	0	0	0	1	0	0	1	3680	1	0	89.69	1		0	0	0	0	-0.727762	3_poor	11
T2968	143	182	72	29	1	M	34	1	0	0	0	0	0	0	0	0	0	0	1	0	409.03	0	0	0		0	0	-0.727762	3_poor	4
T2969	144	170	64.2	29	1	F	23	0	0	0	0	0	0	0	0	0	0	0	0	0	278.93	0	0	0		0	0	-0.727762	3_poor	0
T2970	115	112	17.1	17	1	F	6	0	0	0	0	0	0	1	1	0	1	960	0	0	78.13	1		0	0	0	0	-0.727762	3_poor	1
T2976	139	168	45	23	1	F	20	0	0	0	0	0	0	1	0	0	1	9240	0	0	243.45	3	0	1		1	0	3.45805	5_least poor	1
T2978	109	148	35.2	21	1	F	42	0	0	1	0	0	1	1	0	0	1	0	0	1	503.66	2	0	1		1	0	3.45805	5_least poor	9
T2982	115	170	47	25	1	F	14	0	0	0	0	0	0	1	0	0	1	80	0	1	172.48	1		0	0	0	0	3.45805	5_least poor	1
T2983	119	158	44.5	24	1	F	13	1	0	0	0	0	0	1	0	0	1	160	1	1	160.66	0		0	0	0	0	3.45805	5_least poor	11
T2984	105	108	17.6	16	1	F	7	0	0	0	0	0	0	0	0	0	0	0	0	1	89.69	0		1	1	0	1	3.45805	5_least poor	0
T2985	100	161	43.2	22	1	M	37	0	0	1	0	0	1	1	0	0	1	32	0	1	447.44	2	0	1		1	0	4.29407	5_least poor	9
T2986	119	162	64.3	29	1	F	22	0	0	1	0	0	1	1	0	0	1	48	0	1	267.1	0	0	0		0	0	4.29407	5_least poor	9
T2987	117	114	17.5	16	1	M	7	0	0	0	0	0	0	1	0	0	1	5320	0	0	89.69	1		1	0	0	0	4.29407	5_least poor	1
T2990	137	168	53.5	24	1	M	22	0	0	1	0	0	1	1	0	0	1	16	0	0	267.1	0	0	0		0	0	4.29407	5_least poor	9
T2991	120	160	39.7	20	1	M	18	0	0	1	0	0	1	0	0	0	0	0	0	1	219.79	3		1	1	1	0	4.29407	5_least poor	2
T2995	117	168	61.3	28	1	F	35	0	0	0	0	0	0	0	0	0	0	0	0	1	420.86	0	0	0		0	0	-0.360135	3_poor	0
T2996	111	162	52	24	1	F	15	0	0	1	0	0	1	1	0	0	1	32	0	1	185.07	0		0	0	0	0	-0.360135	3_poor	9
T2997	132	146	33	20	1	M	12	1	0	1	0	0	1	1	0	0	1	16	1	0	148.83	1		0	0	0	0	-0.360135	3_poor	14
T3000	156	185	60.5	26	1	M	24	0	0	1	0	0	1	1	0	0	1	48	0	0	291.61	1	0	0		0	0	-0.360135	3_poor	9
T3001	115	175	54.9	24	1	F	23	0	0	0	0	0	0	0	0	0	0	0	0	1	278.93	1	0	0		0	0	-0.360135	3_poor	0
T3002	134	170	58.5	26	1	M	23	0	0	1	0	0	1	0	0	0	0	0	0	0	278.93	0	0	0		0	0	-0.360135	3_poor	2
T3003	112	108	18.4	16	1	M	5	1	0	0	0	0	0	1	0	0	1	0	1	1	66.04	0		0	0	0	1	-0.360135	3_poor	11
T3008	126	175	80.7	26	1	M	36	0	0	0	0	0	0	1	0	0	1	64	0	1	432.69	0	0	0		0	0	-0.0195544	4_less poor	1
T3012	157	182	63.1	26.7	1	M	42	0	0	0	0	0	0	0	0	0	0	0	0	0	503.66	0	0	0		0	0	-2.02678	1_most poor	0
T3013	138	179	62.9	28.3	1	F	33	0	0	0	0	0	0	1	0	0	1	80	0	0	394.22	0	0	0		0	0	-2.02678	1_most poor	1
T3015	115	154	35.9	18	1	M	13	0	0	0	0	0	0	1	0	0	1	48	0	1	157.08	1		0	0	0	0	-2.02678	1_most poor	1
T3016	97	139	26.6	17.6	1	M	9	1	0	0	0	0	0	1	0	0	1	2040	1	1	113.74	1		0	0	0	0	-2.02678	1_most poor	11
T3017	103	129	23.7	17.3	1	F	7	0	0	0	0	0	0	1	0	0	1	6080	0	1	93.34	0		0	0	0	1	-2.02678	1_most poor	1
T3024	148	152	40	24.4	1	F	20	0	0	1	0	0	1	0	0	0	0	0	0	0	250.35	1	0	0		0	0	2.43633	5_least poor	2
T3025	123	135	29.5	19.2	1	M	11	1	0	0	0	0	0	1	0	0	1	96	1	0	137	0		0	0	0	0	2.43633	5_least poor	11
T3026	143	180	57.5	30	1	M	24	0	0	0	0	0	0	0	0	0	0	0	0	0	290.76	1	0	0		0	0	2.43633	5_least poor	0
T3027	114	119	20.8	17.3	1	F	7	0	0	1	0	0	1	1	0	0	1	1720	0	1	89.69	0		0	0	0	0	2.43633	5_least poor	9
T3028	106	168	58	29.6	1	F	58	0	0	0	0	0	0	0	0	0	0	0	0	1	692.9	0	0	0		0	0	2.43633	5_least poor	0
T3029	159	168	54.1	26	1	M	41	0	0	1	0	0	1	1	0	0	1	16	0	0	491.83	0	0	0		0	0	2.64343	5_least poor	9
T3030	110	165	51.4	28.5	1	F	34	0	0	0	0	0	0	1	0	0	1	80	0	1	409.03	0	0	0		0	0	2.64343	5_least poor	1
T3031	121	137	27.4	18	1	M	15	0	0	0	0	0	0	1	0	0	1	144	0	1	184.31	3		1	1	1	0	2.64343	5_least poor	1
T3044	135	163	98.5	40	1	F	43	0	0	0	0	0	0	0	0	0	0	0	0	0	515.48	0	0	0		0	0	4.13354	5_least poor	0
T3045	142	175	64.6	26	1	M	23	0	0	0	0	0	0	1	0	0	1	96	0	0	274.53	0	0	0		0	0	4.13354	5_least poor	1
T3053	126	150	70.6	34	1	F	37	0	0	0	0	0	0	0	0	0	0	0	0	0	444.52	0	0	0		0	0	4.13354	5_least poor	0
T3055	116	115	17.9	15	1	F	8	0	0	0	0	0	0	1	0	0	1	0	0	0	99.75	1		1	1	0	0	4.13354	5_least poor	1
T3058	122	135	27.9	19	1	F	13	1	0	0	0	0	0	0	0	0	0	0	1	0	160.66	1		1	1	0	0	4.13354	5_least poor	4
T3059	131	125	21.2	25	1	M	10	1	0	0	0	0	0	0	0	0	0	0	1	0	122.55	2		1	1	1	0	4.13354	5_least poor	4
T3060	114	112	17.3	15	1	M	7	0	0	0	0	0	0	0	0	0	0	0	0	1	89.69	1		1	1	0	0	4.13354	5_least poor	0
T3063	114	163	64.7	27	1	F	27	0	0	0	0	0	0	1	0	0	1	0	0	1	326.24	0	0	0		0	0	4.13354	5_least poor	1
T3064	87	119	21.5	17	1	M	7	1	0	0	0	0	0	1	0	0	1	1600	1	1	89.72	0		0	0	0	1	4.13354	5_least poor	11
T3072	143	172	61.8	28	1	M	35	0	0	1	0	0	1	1	0	0	1	96	0	0	420.86	0	0	0		0	0	0.0563358	4_less poor	9
T3073	148	176	75.9	28.5	1	M	47	0	0	0	0	0	0	0	0	0	0	0	0	0	562.79	0	0	0		0	0	-1.715	1_most poor	0
T3074	128	165	72.3	29.2	1	F	37	0	0	0	0	0	0	1	0	0	1	96	0	0	444.52	0	0	0		0	0	-1.715	1_most poor	1
T3075	120	162	48.8	23.1	1	F	17	0	0	1	0	0	1	1	0	0	1	80	0	0	207.97	0		0	0	0	0	-1.715	1_most poor	9
T3076	138	154	36.9	20.2	1	M	12	0	0	0	0	0	0	1	0	0	1	520	0	0	148.83	1		0	0	0	0	-1.715	1_most poor	1
T3077	110	126	24.1	18.5	1	F	7	1	0	0	0	0	0	1	0	0	1	1320	1	1	89.69	0		0	0	0	0	-1.715	1_most poor	11
T3080	126	185	77.1	28	1	M	36	0	0	1	0	0	1	0	0	0	0	0	0	1	432.69	0	0	0		0	0	-0.846259	2_very poor	2
T3081	96	160	52.9	25	1	F	27	0	0	0	0	0	0	0	0	0	0	0	0	1	326.24	0	0	0		0	0	-0.846259	2_very poor	0
T3082	93	100	18	16	1	M	6	0	0	0	0	0	0	1	1	0	1	2080	0	1	77.86	0		1	1	0	0	-0.846259	2_very poor	1
T3100	142	180	68.5	29	1	M	37	0	0	1	0	0	1	0	0	0	0	0	0	0	444.52	0	0	0		0	0	1.37493	4_less poor	2
T3101	129	169	56	26.5	1	F	33	0	0	1	0	0	1	0	0	0	0	0	0	0	397.21	0	0	0		0	0	1.37493	4_less poor	2
T3102	112	125	23.3	18.3	1	F	9	0	0	1	0	0	1	1	0	0	1	144	0	1	113.35	0		0	0	0	0	1.37493	4_less poor	9
T3103	104	112	17.9	15.1	1	M	6	0	0	0	0	0	0	1	0	0	1	720	0	1	77.86	0		0	0	0	0	1.37493	4_less poor	1
T3105	111	155	46.7	24.5	1	F	28	0	0	1	0	0	1	0	0	0	0	0	0	0	338.07	0	0	0		0	1	1.37493	4_less poor	2
T3106	122	143	32.5	18.2	1	M	14	0	0	0	0	0	0	1	0	0	1	80	0	0	172.48	1		1	1	0	0	1.37493	4_less poor	1
T3107	102	135	28.5	19.5	1	M	11	1	0	0	0	0	0	1	0	0	1	840	1	1	137	0		0	0	0	0	1.37493	4_less poor	11
T3109	100	115	19.8	16	1	F	7	0	0	0	0	0	0	1	0	0	1	1640	0	1	89.69	0		0	0	0	0	1.37493	4_less poor	1
T3110	106	173	68.3	36	1	F	62	0	0	0	0	0	0	0	0	0	0	0	0	1	740.21	0	0	0		0	0	1.37493	4_less poor	0
T3111	163	189	72.4	26.8	1	M	32	1	0	1	0	0	1	1	0	0	1	0	1	0	385.38	0	0	0		0	0	1.37493	4_less poor	14
T3113	132	175	61.8	28.9	1	F	27	1	0	0	0	0	0	0	0	0	0	0	1	0	326.24	0	0	0		0	0	1.37493	4_less poor	4
T3114	119	124	23.3	16.7	1	F	7	0	0	1	0	0	1	1	0	0	1	112	0	0	89.69	0		0	0	0	0	1.37493	4_less poor	9
T3115	129	140	29.3	19.2	1	F	11	0	0	0	0	0	0	1	0	0	1	160	0	0	143.7	1		0	0	0	0	1.37493	4_less poor	1
T3117	110	178	69.3	29.5	1	M	41	0	0	0	0	0	0	1	0	0	1	96	0	1	491.83	0	0	0		0	0	-2.02678	1_most poor	1
T3118	87	174	61.6	26.5	1	F	26	0	0	0	0	0	0	0	0	0	0	0	0	1	314.41	0	0	0		0	0	-2.02678	1_most poor	0
T3119	123	120	19.1	16.3	1	F	9	0	0	0	0	0	0	1	0	0	1	144	0	0	113.35	2		1	1	1	0	-2.02678	1_most poor	1
T3120	119	113	19	18.2	1	F	6	0	0	0	0	0	0	1	0	0	1	1280	0	0	79.31	0		0	0	0	0	-2.02678	1_most poor	1
T3123	130	170	54.1	27	1	F	33	1	0	0	0	0	0	0	0	0	0	0	1	0	397.21	0	0	0		0	0	-1.715	1_most poor	4
T3126	128	140	33.8	20.1	1	M	12	0	0	0	0	0	0	1	0	0	1	480	0	0	147.68	0		0	0	0	0	-1.715	1_most poor	1
T3127	132	121	22.4	18.5	1	F	7	0	0	0	0	0	0	1	0	0	1	11840	0	0	93.93	0		0	0	0	0	-1.715	1_most poor	1
T3128	122	176	58.3	24.5	1	M	51	0	0	1	0	0	1	0	0	0	0	0	0	1	610.1	0	0	0		0	0	-2.02678	1_most poor	2
T3129	122	172	68.8	28.6	1	F	33	0	0	0	0	0	0	0	0	0	0	0	0	0	397.21	0	0	0		0	0	-2.02678	1_most poor	0
T3130	131	153	37.7	19.8	1	F	11	0	0	0	0	0	0	1	0	0	1	840	0	0	138.18	0		0	0	0	0	-2.02678	1_most poor	1
T3131	124	130	25.4	18.5	1	M	8	0	0	0	0	0	0	1	0	0	1	1360	0	0	101.52	0		0	0	0	0	-2.02678	1_most poor	1
T3132	126	117	19.6	15.5	1	M	5	0	1	0	0	0	0	1	0	0	1	480	1	0	66.04	0		0	0	0	0	-2.02678	1_most poor	10
T3133	98	185	58.6	26	1	M	35	0	0	1	0	0	1	0	0	0	0	0	0	1	420.86	1	0	0		0	0	-2.02678	1_most poor	2
T3134	141	159	54.8	26.5	1	F	19	0	0	0	0	0	0	0	0	0	0	0	0	0	231.62	0	0	0		0		-2.02678	1_most poor	0
T3142	136	179	74.9	31	1	M	37	0	0	1	0	0	1	0	0	0	0	0	0	0	444.52	0	0	0		0	0	2.12458	5_least poor	2
T3143	106	159	87.1	33.9	1	F	31	0	0	0	0	0	0	0	0	0	0	0	0	1	373.55	0	0	0		0	0	2.12458	5_least poor	0
T3144	127	120	23.2	19	1	M	7	1	0	0	0	0	0	1	0	0	1	1240	1	0	89.69	0		0	0	0	1	2.12458	5_least poor	11
T3151	105	108	17.2	15	1	F	5	0	0	1	0	0	1	1	0	0	1	520	0	1	66.04	0		0	0	0	0	-2.02678	1_most poor	9
T3154	94	170	63.8	26	1	F	40	0	0	1	0	0	1	0	0	0	0	0	0	1	484.96	0	0	0		0	0	-1.715	1_most poor	2
T3155	122	138	26	18	1	F	10	1	0	0	0	0	0	1	0	0	1	160	1	0	120.77	1		0	0	0	0	-1.715	1_most poor	11
T3156	115	152	42.6	24	1	F	23	0	0	1	0	0	1	1	0	0	1	128	0	1	277.72	1	0	0		0	0	-1.715	1_most poor	9
T3160	133	162	54.2	28	1	F	41	0	0	1	0	0	1	1	0	0	1	680	0	0	493.44	0	0	0		0	0	-2.02678	1_most poor	9
T3161	124	150	45.8	23	1	F	13	1	1	0	0	0	0	1	0	0	1	48	1	0	160.66	0		0	0	0	1	-2.02678	1_most poor	12
T3162	133	143	30.2	17.5	1	M	11	1	0	0	0	0	0	1	0	0	1	64	1	0	134.9	1		0	0	0	0	-2.02678	1_most poor	11
T3166	152	160	49.5	25	1	M	52	0	0	0	0	0	0	1	0	0	1	176	0	0	621.93	0	0	0		0	0	1.68672	5_least poor	1
T3167	113	176	66.7	30	1	F	43	0	0	0	0	0	0	1	0	0	1	160	0	1	515.48	0	0	0		0	0	1.68672	5_least poor	1
T3169	135	155	41.2	20	1	M	17	1	0	1	0	0	1	1	0	0	1	8000	1	0	207.97	1		1	1	0	0	1.68672	5_least poor	14
T3171	115	107	19.2	17	1	F	6	1	0	0	0	0	0	1	0	0	1	3640	1	0	77.86	0		1	1	0	0	1.68672	5_least poor	11
T3173	119	156	48	23	1	F	33	0	0	1	0	0	1	0	0	0	0	0	0	1	397.21	0	0	0		0	0	1.68672	5_least poor	2
T3174	128	130	26.9	19	1	M	10	0	0	0	0	0	0	1	0	0	1	440	0	0	125.17	0		0	0	0	0	1.68672	5_least poor	1
T3175	123	120	24.6	18	1	F	7	1	0	0	0	0	0	1	0	0	1	1080	1	0	89.69	0		0	0	0	1	1.68672	5_least poor	11
T3176	135	111	20.1	16	1	F	5	1	0	0	0	0	0	1	0	0	1	96	1	0	66.04	0		0	0	0	0	1.68672	5_least poor	11
T3179	139	145	57	28	1	F	82	0	0	0	0	0	0	0	0	0	0	0	0	0	976.76	0	0	0		0	0	1.68672	5_least poor	0
T3180	139	166	56.4	27.5	1	M	35	0	0	1	0	0	1	1	0	0	1	16	0	0	420.86	0	0	0		0	0	1.68672	5_least poor	9
T3182	119	142	30.2	19.2	1	M	10	0	0	0	0	0	0	1	0	0	1	80	0	0	125.17	1		0	0	0	0	1.68672	5_least poor	1
T3183	118	97	16.3	16	1	F	5	0	0	0	0	0	0	1	0	0	1	560	0	0	63.08	0		1	1	0	1	1.68672	5_least poor	1
T3184	120	107	18.2	16	1	M	5	0	0	0	0	0	0	1	1	0	1	1480	0	0	66.04	0		0	0	0	0	1.68672	5_least poor	1
T3185	109	146	29.5	17.5	1	M	13	0	0	0	0	0	0	1	0	0	1	400	0	1	156	2		1	0	1	0	1.68672	5_least poor	1
T3186	103	159	41.5	22.5	1	F	17	1	0	0	0	0	0	0	0	0	0	0	1	1	207.97	1		0	0	0	0	1.68672	5_least poor	4
T3187	144	160	69.9	31	1	M	55	0	0	0	0	0	0	0	0	0	0	0	0	0	663.49	0	0	0		0	0	-0.608639	3_poor	0
T3188	155	167	53.9	25	1	M	67	0	0	0	0	0	0	0	0	0	0	0	0	0	799.34	0	0	0		0	0	1.04826	4_less poor	0
T3189	137	153	45.1	25	1	F	34	0	0	0	0	0	0	0	0	0	0	0	0	0	409.03	0	0	0		0	0	1.04826	4_less poor	0
T3190	121	146	32.6	22	1	M	11	0	0	0	0	0	0	0	0	0	0	0	0	0	137	1		0	0	0	0	1.04826	4_less poor	0
T3191	117	132	26.9	18	1	M	9	1	0	0	0	0	0	0	0	0	0	0	1	0	113.35	0		0	0	0	0	1.04826	4_less poor	4
T3192	111	112	20.3	17	1	M	7	1	0	1	0	0	1	1	0	0	1	0	1	1	89.69	0		1	1	0	0	1.04826	4_less poor	14
T3194	111	172	53.6	24	1	F	24	0	0	0	0	0	0	1	0	0	1	400	0	1	289.71	1	0	0		0	0	1.04826	4_less poor	1
T3195	102	135	23.9	17	1	F	8	0	0	0	0	0	0	0	1	0	1	224	0	1	101.52	1		0	0	0	0	1.04826	4_less poor	1
T3212	127	173	63.9	26	1	M	29	1	0	1	0	0	1	0	0	0	0	0	1	1	354.83	0	0	0		0	0	2.13788	5_least poor	7
T3213	106	157	50.2	26	1	F	28	0	0	0	0	0	0	1	0	0	1	32	0	1	338.07	0	0	0		0	0	2.13788	5_least poor	1
T3214	98	95	14.2	15	1	F	8	0	0	0	0	0	0	1	0	0	1	112	0	1	101.52	0		1	1	0		2.13788	5_least poor	1
T3215	104	113	18.4	17	1	F	7	0	0	0	0	0	0	1	0	0	1	1000	0	1	89.69	0		0	0	0		2.13788	5_least poor	1
T3222	131	168	59.4	28	1	M	19	1	0	0	0	0	0	0	0	0	0	0	1	0	231.62	0	0	0		0	0	2.13788	5_least poor	4
T3226	110	165	53.6	27	1	F	45	0	0	1	0	0	1	1	0	0	1	440	0	1	539.14	0	0	0		0	0	-0.534476	3_poor	9
T3227	115	154	46.9	26	1	F	29	0	0	0	0	0	0	0	0	0	0	0	0	1	349.9	0	0	0		0	1	-0.534476	3_poor	0
T3228	118	154	36.5	22	1	F	12	0	0	1	0	0	1	1	0	0	1	80	0	1	148.83	1		0	0	0	0	-0.534476	3_poor	9
T3229	117	135	26.9	18	1	M	9	1	0	1	1	0	1	1	0	0	1	520	1	0	113.35	0		0	0	0	1	-0.534476	3_poor	14
T3230	87	114	16.9	15	1	F	6	1	0	0	0	0	0	1	0	0	1	22920	1	1	77.86	1		0	0	0	0	-0.534476	3_poor	11
T3232	143	139	37.4	23	1	F	58	0	0	0	0	0	0	0	0	0	0	0	0	0	692.9	0	0	0		0	0	-0.534476	3_poor	0
T3237	120	166	69.1	33	1	M	33	0	0	1	0	0	1	1	0	0	1	128	0	1	397.21	0	0	0		0	0	-0.534476	3_poor	9
T3238	109	158	51.2	26	1	F	14	1	0	0	0	0	0	0	0	0	0	0	1	1	172.48	0		0	0	0	0	-0.534476	3_poor	4
T3239	128	146	32.9	20	1	F	10	1	0	0	0	0	0	1	0	0	1	160	1	0	125.17	0		0	0	0	0	-0.534476	3_poor	11
T3240	87	122	21.7	17	1	F	8	1	0	0	0	0	0	1	0	0	1	1120	1	1	101.52	0		0	0	0	0	-0.534476	3_poor	11
T3241	102	112	17.7	15	1	F	7	0	0	0	0	0	0	1	1	0	1	1840	0	1	89.69	0		1	1	0	0	-0.534476	3_poor	1
T3245	125	170	56.3	27	1	M	61	0	0	0	0	0	0	1	0	0	1	112	0	1	728.38	0	0	0		0	0	-2.02678	1_most poor	1
T3246	135	172	59	26	1	M	72	0	0	0	0	0	0	1	0	0	1	400	0	0	858.48	0	0	0		0	0	-0.296856	3_poor	1
T3247	124	168	46.3	23	1	F	67	0	0	0	0	0	0	0	0	0	0	0	0	0	799.34	2	0	1		1	0	-0.296856	3_poor	0
T3248	151	165	57.6	28	1	M	27	0	0	0	0	0	0	0	0	0	0	0	0	0	326.24	0	0	0		0	0	-0.296856	3_poor	0
T3253	90	177	63.2	25.2	1	F	20	0	0	0	0	0	0	1	0	0	1	1600	0	1	243.45	0	0	0		0	0	-0.296856	3_poor	1
T3255	129	157	53.2	28.5	1	F	16	0	0	0	0	0	0	0	0	0	0	0	0	0	196.14	0		0	0	0	0	3.45805	5_least poor	0
T3260	121	162	64.4	30	1	F	34	1	0	0	0	0	0	0	0	0	0	0	1	0	410.18	0	0	0		0	0	3.45805	5_least poor	4
T3263	103	168	51	23	1	F	34	0	0	0	0	0	0	0	0	0	0	0	0	1	409.56	1	0	0		0	0	3.45805	5_least poor	0
T3264	134	168	61.8	25	1	M	46	0	0	0	0	0	0	0	0	0	0	0	0	0	550.97	0	0	0		0	0	-1.715	1_most poor	0
T3265	116	158	50.4	26	1	F	25	0	0	1	0	0	1	0	0	0	0	0	0	1	302.59	0	0	0		0	0	-1.715	1_most poor	2
T3269	125	162	61	25	1	M	31	0	0	1	0	0	1	0	0	0	0	0	0	1	373.55	0	0	0		0	0	-1.715	1_most poor	2
T3270	99	110	15.7	15	1	M	8	0	0	0	0	0	0	0	0	0	0	0	0	1	104.48	2		1	1	1	0	-1.715	1_most poor	0
T3271	86	90	13.6	15	1	F	6	0	0	0	0	0	0	1	0	0	1	1000	0	1	80.03	0		1	1	0	1	-1.715	1_most poor	1
T3274	133	170	81	33	1	F	28	0	0	0	0	0	0	0	0	0	0	0	0	0	338.07	0	0	0		0	0	-1.715	1_most poor	0
T3275	144	175	56	25	1	M	52	0	0	1	0	0	1	0	0	0	0	0	0	0	621.93	1	0	0		0	0	-1.31857	2_very poor	2
T3276	128	158	63.9	28	1	F	40	0	0	0	0	0	0	1	0	0	1	80	0	0	480	0	0	0		0	0	-1.31857	2_very poor	1
T3277	128	141	27.3	17.5	1	M	14	1	0	0	0	0	0	1	0	0	1	192	1	0	168.87	3		1	1	1	0	-1.31857	2_very poor	11
T3278	134	130	23.9	17	1	M	8	1	0	0	0	0	0	1	0	0	1	112	1	0	107.43	1		0	0	0	0	-1.31857	2_very poor	11
T3279	114	105	19.3	16	1	M	5	1	0	1	0	0	1	1	0	0	1	2040	1	1	68.76	0		0	0	0	0	-1.31857	2_very poor	14
T3281	147	175	52.1	23	1	M	73	0	0	0	0	0	0	0	0	0	0	0	0	0	870.31	1	0	0		0	0	1.47448	4_less poor	0
T3282	139	162	65.4	33	1	F	61	0	0	0	0	0	0	0	0	0	0	0	0	0	728.38	0	0	0		0	0	1.47448	4_less poor	0
T3283	146	167	48.4	22	1	M	43	0	0	1	0	0	1	0	0	0	0	0	0	0	522.68	1	0	0		0	0	1.47448	4_less poor	2
T3284	122	169	54.7	25	1	F	41	0	0	0	0	0	0	0	0	0	0	0	0	0	495.7	0	0	0		0	0	1.47448	4_less poor	0
T3287	115	105	15.3	15	1	F	5	0	0	0	0	0	0	1	0	0	1	1280	0	0	66.04	0		0	0	0	0	1.47448	4_less poor	1
T3290	106	120	21.4	17	1	F	8	1	0	0	0	0	0	1	0	0	1	1720	1	1	101.52	0		0	0	0	1	1.47448	4_less poor	11
T3292	100	174	61.8	25	1	M	33	0	0	1	0	0	1	0	0	0	0	0	0	1	397.21	0	0	0		0	0	-0.42806	3_poor	2
T3293	149	180	63.4	26	1	M	34	0	0	0	0	0	0	0	0	0	0	0	0	0	409.03	0	0	0		0	0	-0.42806	3_poor	0
T3298	116	162	51.3	24	1	F	34	0	0	0	0	0	0	1	0	0	1	240	0	1	409.03	0	0	0		0	0	-0.758288	3_poor	1
T3300	104	112	17.5	15	1	F	6	0	0	0	0	0	0	1	0	0	1	6040	0	1	77.86	0		0	0	0	1	-0.758288	3_poor	1
T3304	116	170	59.4	26	1	F	42	0	0	0	0	0	0	1	0	0	1	112	0	0	506.38	0	0	0		0	0	-1.31857	2_very poor	1
T3305	130	165	79.5	34	1	F	39	1	0	0	0	0	0	0	0	0	0	0	1	0	472.61	0	0	0		0	0	-1.31857	2_very poor	4
T3308	114	110	18.4	17	1	F	5	1	0	0	0	0	0	1	0	0	1	176	1	1	66.04	0		0	0	0	1	-1.31857	2_very poor	11
T3312	136	170	65.5	28	1	M	35	1	0	0	0	0	0	0	0	0	0	0	1	0	420.86	0	0	0		0	0	-0.534476	3_poor	4
T3313	139	173	52	25	1	F	34	0	0	0	0	0	0	0	0	0	0	0	0	0	409.03	1	0	0		0	0	-0.534476	3_poor	0
T3314	117	124	23.4	17	1	M	6	1	0	0	0	0	0	1	0	0	1	440	1	0	82.79	0		0	0	0	0	-0.534476	3_poor	11
T3315	115	107	16.3	15	1	F	5	0	0	0	0	0	0	1	0	0	1	800	0	0	66.04	0		0	0	0	1	-0.534476	3_poor	1
T3318	134	158	45.6	26	1	F	72	1	0	0	0	0	0	0	0	0	0	0	1	0	858.48	1	0	0		0	0	0.338327	4_less poor	4
T3319	133	109	17.1	17	1	F	33	0	0	0	0	0	0	1	0	0	1	480	0	0	401.05	3	2	1		1	0	0.338327	4_less poor	1
T3321	115	134	28.7	20	1	F	9	1	0	0	0	0	0	0	0	0	0	0	1	0	113.35	0		0	0	0	0	0.338327	4_less poor	4
T3322	110	120	17.2	18	1	F	7	0	0	0	0	0	0	1	0	0	1	96	0	1	89.69	2		1	0	1	0	0.338327	4_less poor	1
T3324	143	170	56.2	25	1	F	71	0	0	0	0	0	0	0	0	0	0	0	0	0	846.65	0	0	0		0	1	0.338327	4_less poor	0
T3325	135	162	59.1	30	1	F	73	0	0	0	0	0	0	1	0	0	1	48	0	0	870.31	0	0	0		0	0	0.338327	4_less poor	1
T3326	142	158	49.9	23	1	F	40	0	0	0	0	0	0	0	0	0	0	0	0	0	480	0	0	0		0	0	0.338327	4_less poor	0
T3329	98	160	55.9	28	1	F	25	1	0	0	0	0	0	0	0	0	0	0	1	1	302.59	0	0	0		0	0	0.338327	4_less poor	4
T3332	114	151	44.5	25	1	F	11	0	0	0	0	0	0	0	0	0	0	0	0	1	137	0		0	0	0	0	0.338327	4_less poor	0
T3334	120	110	17.9	16	1	M	6	0	0	0	0	0	0	0	0	0	0	0	0	0	77.86	0		0	0	0	0	0.338327	4_less poor	0
T3336	116	157	58.5	26	1	F	16	1	0	1	0	0	1	1	0	0	1	17000	1	1	196.17	0		0	0	0	0	0.338327	4_less poor	14
T3337	154	170	65.1	29	1	M	27	1	0	1	0	0	1	0	0	0	0	0	1	0	326.24	0	0	0		0	0	-0.192168	3_poor	7
T3338	104	105	16.3	16	1	F	5	1	0	0	0	0	0	1	0	0	1	1400	1	1	66.04	0		0	0	0	0	-0.192168	3_poor	11
T3340	146	165	53.5	26	1	M	32	1	0	0	0	0	0	1	1	0	1	176	1	0	385.38	0	0	0		0	0	-0.192168	3_poor	11
T3341	151	155	58.6	30	1	M	37	0	0	1	0	0	1	0	0	0	0	0	0	0	444.52	0	0	0		0	0	-0.192168	3_poor	2
T3345	120	182	63.3	28	1	M	49	0	1	1	0	0	1	0	0	0	0	0	1	1	589.34	0	0	0		0	0	-1.55447	1_most poor	6
T3346	124	155	39.1	24	1	F	36	0	0	0	0	0	0	1	0	0	1	160	0	0	433.05	2	0	1		1	0	-1.55447	1_most poor	1
T3347	137	128	22.5	16	1	M	8	0	0	0	0	0	0	1	0	0	1	840	0	0	102.51	1		0	0	0	0	-1.55447	1_most poor	1
T3356	119	170	86.7	37	1	F	32	1	0	0	0	0	0	0	0	0	0	0	1	1	385.38	0	0	0		0	0	-1.00679	2_very poor	4
T3358	104	150	39.1	22	1	F	10	1	0	1	0	0	1	1	0	0	1	440	1	1	125.17	0		0	0	0	1	-1.00679	2_very poor	14
T3360	96	118	20.6	16	1	M	5	0	0	1	0	0	1	1	0	0	1	1320	0	1	66.04	0		0	0	0		-1.00679	2_very poor	9
T3362	71	155	64.3	29	1	F	48	0	0	0	0	0	0	0	0	0	0	0	0	1	574.62	0	0	0		0	0	0.939805	4_less poor	0
T3367	124	175	61	26	1	M	17	1	0	1	0	0	1	0	0	0	0	0	1	1	207.97	0		0	0	0	0	-1.31857	2_very poor	7
T3368	148	162	62.3	30	1	M	56	1	0	0	0	0	0	1	0	0	1	0	1	0	669.24	0	0	0		0	0	2.2758	5_least poor	11
T3369	135	163	71.8	32	1	F	42	0	0	0	0	0	0	0	0	0	0	0	0	0	503.66	0	0	0		0	0	2.2758	5_least poor	0
T3370	156	178	63.8	27	1	M	17	0	0	0	0	0	0	0	0	0	0	0	0	0	207.57	0		0	0	0	0	2.2758	5_least poor	0
T3371	120	147	55.5	27	1	F	14	0	0	1	0	0	1	1	0	0	1	0	0	0	169.89	0		0	0	0	0	2.2758	5_least poor	9
T3372	135	145	30.7	19	1	F	10	0	0	0	0	0	0	1	0	0	1	960	0	0	125.67	1		0	0	0	0	2.2758	5_least poor	1
T3374	150	175	66.4	30	1	M	37	1	0	0	0	0	0	1	0	0	1	480	1	0	444.52	0	0	0		0	0	1.13731	4_less poor	11
T3375	123	164	51.4	27	1	F	32	0	0	0	0	0	0	0	0	0	0	0	0	0	380.91	0	0	0		0	0	1.13731	4_less poor	0
T3376	129	147	29.7	19.3	1	F	13	0	0	0	0	0	0	1	0	0	1	16	0	0	160.66	3		1	0	1	0	1.13731	4_less poor	1
T3377	123	132	21.6	16	1	F	9	0	0	1	0	0	1	1	0	0	1	2400	0	0	113.35	2		1	0	1	0	1.13731	4_less poor	9
T3378	122	116	19.4	16	1	F	6	0	0	0	0	0	0	1	0	0	1	1000	0	0	82.46	0		0	0	0	0	1.13731	4_less poor	1
T3379	126	106	17.2	15	1	F	5	0	0	0	0	0	0	1	0	0	1	1240	0	0	63.08	0		0	0	0	0	1.13731	4_less poor	1
T3381	137	154	35.9	22	1	F	74	0	0	0	0	0	0	0	0	0	0	0	0	0	882.14	3	0	1		1	0	1.13731	4_less poor	0
T3382	157	186	66.8	24	1	M	28	0	0	1	0	0	1	1	0	0	1	32	0	0	338.07	0	0	0		0	0	1.13731	4_less poor	9
T3383	156	185	72.7	26	1	M	56	0	0	1	0	0	1	0	0	0	0	0	0	0	669.24	0	0	0		0	0	1.16503	4_less poor	2
T3384	116	156	80	32	1	F	44	0	0	0	0	0	0	0	0	0	0	0	0	1	527.31	0	0	0		0	0	1.16503	4_less poor	0
T3386	100	122	21.3	17	1	M	10	1	0	0	0	0	0	0	0	0	0	0	1	1	128.49	1		1	1	0	0	1.16503	4_less poor	4
T3388	160	170	61.7	26	1	M	62	0	0	1	0	0	1	0	0	0	0	0	0	0	740.21	0	0	0		0	0	1.16503	4_less poor	2
T3389	84	160	47.5	25	1	F	18	1	0	0	0	0	0	0	0	0	0	0	1	1	219.79	1		0	0	0	0	1.16503	4_less poor	4
T3390	149	172	64.2	26	1	M	33	0	0	1	0	0	1	0	0	0	0	0	0	0	397.21	0	0	0		0	0	1.16503	4_less poor	2
T3391	107	160	45.3	23	1	F	18	0	0	0	0	0	0	0	0	0	0	0	0	1	219.79	1		0	0	0	0	1.16503	4_less poor	0
T3392	145	178	63	30	1	M	33	0	0	0	0	0	0	0	0	0	0	0	0	0	397.21	0	0	0		0	0	-1.715	1_most poor	0
T3395	137	175	65.1	28	1	M	20	0	0	1	0	0	1	1	0	0	1	96	0	0	239.34	0	0	0		0	0	2.97365	5_least poor	9
T3396	123	140	31.9	19	1	M	10	1	0	1	0	0	1	1	0	0	1	240	1	0	129.81	0		0	0	0	1	2.97365	5_least poor	14
T3397	127	140	32.5	20	1	M	9	1	0	0	0	0	0	1	0	0	1	0	1	0	113.35	0		0	0	0	0	2.97365	5_least poor	11
T3398	114	125	24	18	1	F	7	1	0	0	0	0	0	0	0	0	0	0	1	1	95.61	0		0	0	0	0	2.97365	5_least poor	4
T3401	136	185	70.8	29	1	M	41	0	0	0	0	0	0	0	0	0	0	0	0	0	491.83	0	0	0		0	0	2.97365	5_least poor	0
T3402	129	162	51	25	1	F	39	0	0	0	0	0	0	1	0	0	1	144	0	0	467.09	0	0	0		0	0	2.97365	5_least poor	1
T3403	140	142	28.3	18	1	M	12	1	0	0	0	0	0	1	0	0	1	128	1	0	152.94	2		1	0	1	0	2.97365	5_least poor	11
T3405	110	122	24.1	19	1	M	6	1	0	0	0	0	0	1	0	0	1	440	1	1	84.11	0		0	0	0	0	2.97365	5_least poor	11
T3407	120	171	108.1	38	1	F	64	0	0	1	0	0	1	1	0	0	1	640	0	0	763.86	0	0	0		0	0	2.97365	5_least poor	9
T3408	133	168	49.2	23	1	F	20	1	0	0	0	0	0	1	1	0	1	144	1	0	243.45	1	0	0		0	0	2.97365	5_least poor	11
T3410	144	175	57.2	27	1	M	33	0	0	0	0	0	0	0	0	0	0	0	0	0	397.21	0	0	0		0	0	2.97365	5_least poor	0
T3412	119	160	58.6	26	1	F	34	0	0	0	0	0	0	1	0	0	1	480	0	1	409.03	0	0	0		0	0	2.97365	5_least poor	1
T3413	107	115	19.5	17	1	F	7	0	0	0	0	0	0	1	0	0	1	128	0	1	87.29	0		0	0	0	1	2.97365	5_least poor	1
T3414	145	178	66.2	29	1	M	44	0	0	0	0	0	0	1	0	0	1	0	0	0	527.31	0	0	0		0	0	-0.842196	3_poor	1
T3415	105	175	66.1	28	1	F	35	0	0	0	0	0	0	1	0	0	1	144	0	1	420.86	0	0	0		0	0	-0.842196	3_poor	1
T3418	144	130	27.4	18	1	M	10	1	0	0	0	0	0	1	0	0	1	0	1	0	121.86	0		0	0	0	0	-0.842196	3_poor	11
T3419	133	122	22.9	17	1	M	7	1	0	1	0	0	1	1	0	0	1	0	1	0	93.5	0		0	0	0	1	-0.842196	3_poor	14
