# Supplementary material for: Antagonistic effects of Plasmodium-helminth co-infections on malaria pathology in different population groups in Côte d’Ivoire
Source: PLoS Negl Trop Dis. 2019 Jan 10;13(1):e0007086. doi: 10.1371/journal.pntd.0007086 (PMC6343929; doi:10.1371/journal.pntd.0007086)
Supplement: S2 Data — (XLSX) [file pntd.0007086.s004.xlsx]

## Sheet: Sheet1
sm_endem	sh_endem	plas_endem	ank_endem	id_en	hb	taille	poids	code_ecole	age	sexe	zone	asset_index	SE_status	anemia	spleno_pos	bmi_cat	stunting	underweight	malnutr	sh_pos	sm_pos	ank_pos	ank_prev	pf_pos	pm_pos	plas_pos	plas_microl	plas_1500	asc_pos	tri_pos	sth_pos	schisto_pos	coinf
0	1	1	1	01102	125	128	26.2	01	10	M	R	-0.423144	3	0	0	0	1	1	0	0	0	0	27.7778	1	0	1	400	0	0	0	0	0	1
0	1	0	1	01103	124	122	23.3	01	7	M	R	2.94285	5	0	0	0	0	0	0	0	0	0	27.7778	0	0	0	0	0	0	0	0	0	0
0	1	0	1	01105	130	124	22.3	01	8	F	R	-0.446429	3	0	0	0	0	0	0	0	0	0	27.7778	0	0	0	0	0	0	0	0	0	0
0	1	0	1	01106	108	115	21.7	01	7	M	R	0.787673	4	1	0	0	1	0	0	0	0	0	27.7778	0	0	0	0	0	0	0	0	0	0
0	1	1	1	01107	107	117	25.2	01	7	F	R	3.15474	5	1	0	0	0	0	0	0	0	0	27.7778	1	0	1	0	0	0	0	0	0	1
0	1	1	1	01108	125	129	27.5	01	10	F	R	-0.809861	2	0	0	0	1	0	0	0	0	0	27.7778	1	0	1	11000	1	1	0	1	0	9
0	1	1	1	01109	107	138	29.8	01	11	M	R	2.30331	5	1	1	0	0		0	0	0	1	27.7778	1	0	1	64	0	0	0	1	0	9
0	1	0	1	01110	117	125	28.5	01	10	F	R	-1.19835	2	0	0	0	2	0	1	0	0	0	27.7778	0	0	0	0	0	0	0	0	0	0
0	1	0	1	01111	101	125	26.4	01	11	M	R	-0.471799	3	1	0	0	2		1	0	0	0	27.7778	0	0	0	0	0	0	0	0	0	0
0	1	0	1	01113	122	128	22.6	01	7	F	R	1.15111	4	0	0	1	0	0	0	0	0	0	27.7778	0	0	0	0	0	1	1	1	0	2
0	1	0	1	01114	113	128	24.7	01	9	M	R	-1.35798	2	1	0	0	0	0	0	0	0	0	27.7778	0	0	0	0	0	0	0	0	0	0
0	1	0	1	01115	139	112	23.3	01	8	M	R	1.55139	4	0	0	0	2	0	1	0	0	0	27.7778	0	0	0	0	0	0	0	0	0	0
0	1	1	1	01116	100	120	22.9	01	11	M	R	1.52811	4	1	0	0	3		1	0	0	0	27.7778	0	1	1	128	0	0	0	0	0	1
0	1	0	1	01117	120	118	22.3	01	8	M	R	2.19093	5	0	0	0	1	0	0	0	0	0	27.7778	0	0	0	0	0	0	0	0	0	0
0	1	0	1	01118	134	126	27.5	01	9	M	R	0.787673	4	0	0	0	1	0	0	0	0	0	27.7778	0	0	0	0	0	0	0	0	0	0
0	1	0	1	01120	128	125	23.4	01	8	F	R	3.27168	5	0	0	0	0	0	0	0	0	0	27.7778	0	0	0	0	0	0	0	0	0	0
0	1	0	1	01121	106	131	28.1	01	9	M	R	2.30331	5	1	0	0	0	0	0	0	0	1	27.7778	0	0	0	0	0	0	1	1	0	2
0	1	0	1	01123	135	113	20.1	01	10	F	R	-0.935624	2	0	0	0	3	3	1	0	0	1	27.7778	0	0	0	0	0	1	1	1	0	2
0	1	1	1	01124	126	119	22.2	01	8	F	R	0.776188	4	0	0	0	1	0	0	0	0	0	27.7778	1	0	1	600	0	0	0	0	0	1
0	1	0	1	01125	125	143	35	01	11	F	R	1.83382	4	0	0	0	0		0	0	0	0	27.7778	0	0	0	0	0	0	0	0	0	0
0	1	0	1	01126	113	120	21.9	01	12	F	R	2.65752	5	1	0	1	3		1	0	0	0	27.7778	0	0	0	0	0	0	0	0	0	0
0	1	1	1	01127	114	131	29	01	10	F	R	2.60902	5	1	0	0	1	0	0	0	0	0	27.7778	1	0	1	400	0	0	0	0	0	1
0	1	1	1	01128	100	117	24.1	01	8	M	R	1.1629	4	1	0	0	1	0	0	0	0	1	27.7778	1	0	1	720	0	1	1	1	0	9
0	1	0	1	01129	120	122	23.8	01	9	M	R	1.55139	4	0	0	0	1	1	0	0	0	0	27.7778	0	0	0	0	0	0	0	0	0	0
0	1	0	1	01130	111	124	25.9	01	10	M	R	0.776188	4	1	0	0	2	1	1	0	0	1	27.7778	0	0	0	0	0	1	1	1	0	2
0	1	0	1	01131	136	130	26	01	11	M	R	1.55139	4	0	0	0	1		0	0	0	0	27.7778	0	0	0	0	0	0	0	0	0	0
0	1	0	1	01132	128	121	22.9	01	8	F	R	1.55139	4	0	0	0	0	0	0	0	0	0	27.7778	0	0	0	0	0	0	0	0	0	0
0	1	1	1	01201	132	125	23.1	01	10	F	R	-1.49365	2	0	0	1	2	2	1	0	0	1	27.7778	1	0	1	0	0	0	0	1	0	9
0	1	1	1	01202	127	131	28.2	01	11	F	R	2.94285	5	0	0	0	2		1	0	0	0	27.7778	1	0	1	80	0	0	0	0	0	1
0	1	1	1	01203	118	136	33.1	01	11	M	R	-1.35798	2	0	0	0	1		0	0	0	0	27.7778	1	0	1	1200	0	0	0	0	0	1
0	1	0	1	01204	124	120	25.7	01	10	M	R	2.19093	5	0	0	0	2	1	1	0	0	0	27.7778	0	0	0	0	0	0	0	0	0	0
0	1	1	1	01205	113	125	24.2	01	7	M	R	4.0236	5	1	0	0	0	0	0	0	0	0	27.7778	1	0	1	80	0	0	0	0	0	1
0	1	0	1	01206	138	136	28.9	01	11	M	R	2.19093	5	0	0	0	1		0	0	0	0	27.7778	0	0	0	0	0	0	0	0	0	0
0	1	1	1	01207	130	135	28.3	01	9	F	R	0.776188	4	0	0	0	0	0	0	0	0	1	27.7778	1	0	1	192	0	1	0	1	0	9
0	1	1	1	01208	138	148	30.6	01	11	F	R	1.55139	4	0	0	1	0		0	0	0	0	27.7778	1	0	1	440	0	0	0	0	0	1
0	1	0	1	01209	133	160	36.8	01	11	F	R	3.29705	5	0	0	1	0		0	0	0	0	27.7778	0	0	0	0	0	0	0	0	0	0
0	1	0	1	01210	121	130	27.8	01	9	M	R	1.1629	4	0	0	0	0	0	0	0	0	0	27.7778	0	0	0	0	0	0	0	0	0	0
0	1	0	1	01211	127	142	35.4	01	10	M	R	-0.558811	3	0	0	0	0	0	0	0	0	1	27.7778	0	0	0	0	0	0	1	1	0	2
0	1	0	1	01213	127	122	26.9	01	11	F	R	-0.170325	3	0	0	0	3		1	0	0	0	27.7778	0	0	0	0	0	0	0	0	0	0
0	1	0	1	01216	121	133	25.6	01	11	M	R	2.19093	5	0	0	1	1		0	0	0	0	27.7778	0	0	0	0	0	0	0	0	0	0
0	1	1	1	01217	114	133	28	01	12	M	R	1.80244	4	1	0	0	2		1	0	0	0	27.7778	1	0	1	520	0	0	0	0	0	1
0	1	0	1	01219	114	133	30.7	01	10	M	R	0.776188	4	1	0	0	0	0	0	0	0	1	27.7778	0	0	0	0	0	1	1	1	0	2
0	1	1	1	01220	120	138	33.8	01	11	F	R	4.0236	5	0	0	0	1		0	0	0	0	27.7778	1	0	1	48	0	0	0	0	0	1
0	1	0	1	01221	128	142	31.6	01	13	F	R	0.01247	3	0	0	1	2		1	1	0	1	27.7778	0	0	0	0	0	0	1	1	1	7
0	1	1	1	01222	124	128	30.9	01	10	F	R	0.787673	4	0	0	0	1	0	0	0	0	0	27.7778	1	0	1	280	0	0	1	1	0	9
0	1	0	1	01223	119	138	29.9	01	9	F	R	0.313514	3	0	0	0	0	0	0	0	0	1	27.7778	0	0	0	0	0	0	1	1	0	2
0	1	0	1	01224	100	128	29.5	01	9	F	R	-3.27016	1	1	0	0	0	0	0	0	0	0	27.7778	0	0	0	0	0	0	0	0	0	0
0	1	0	1	01225	137	142	32.8	01	12	F	R	0.979983	4	0	0	0	1		0	0	0	1	27.7778	0	0	0	0	0	1	0	1	0	2
0	1	0	1	01226	126	141	30.7	01	11	F	R	0.582272	3	0	0	0	0		0	0	0	0	27.7778	0	0	0	0	0	0	0	0	0	0
0	1	1	1	01301	128	132	29.6	01	12	M	R	1.55139	4	0	0	0	2		1	0	0	1	27.7778	1	0	1	208	0	0	1	1	0	9
0	1	1	1	01302	100	138	35.5	01	11	F	R	1.55139	4	1	0	0	1		0	0	0	0	27.7778	1	0	1	1000	0	0	0	0	0	1
0	1	0	1	01303	117	137	29	01	11	F	R	0.228065	3	0	0	0	1		0	0	0	0	27.7778	0	0	0	0	0	0	0	0	0	0
0	1	0	1	01304	134	132	32.7	01	10	F	R	0.776188	4	0	0	0	1	0	0	0	0	1	27.7778	0	0	0	0	0	0	1	1	0	2
0	1	0	1	01305	135	160	46.3	01	12	F	R	3.55245	5	0	0	0	0		0	0	0	1	27.7778	0	0	0	0	0	1	0	1	0	2
0	1	1	1	02007	114	128	22	02	8	M	R	-1.31086	2	1	0	1	0	1	0	1	0	1	32.6923	1	0	1	4880	1	0	0	1	1	14
0	1	1	1	02015	111	124	25.9	02	8	M	R	-2.88168	1	1	1	0	0	0	0	0	0	1	32.6923	1	0	1	2840	1	0	0	1	0	9
0	1	0	1	02020	120	120	21.8	02	8	M	R	0.01247	3	0	0	0	1	1	0	0	0	0	32.6923	0	0	0	0	0	0	0	0	0	0
0	1	0	1	02029	121	121	26.2	02	10	M	R	-3.27016	1	0	0	0	2	1	1	0	0	0	32.6923	0	0	0	0	0	0	0	0	0	0
0	1	1	1	02033	127	118	22	02	7	M	R	-2.13319	1	0	0	0	0	0	0	0	0	0	32.6923	1	0	1	128	0	0	0	0	0	1
0	1	0	1	02034	118	124	21.4	02	8	F	R	0.01247	3	0	0	1	0	1	0	1	0	0	32.6923	0	0	0	0	0	0	0	0	1	4
0	1	1	1	02035	138	123	23	02	8	F	R	-2.10647	1	0	0	0	0	0	0	0	0	0	32.6923	1	0	1	1320	0	0	0	0	0	1
0	1	1	1	02036	102	108	19.8	02	8	F	R	-2.88168	1	1	1	0	3	1	1	0	0	0	32.6923	1	0	1	7120	1	0	0	0	0	1
0	1	0	1	02037	126	111	18.2	02	8	F	R	-3.27016	1	0	0	0	2	2	1	0	0	0	32.6923	0	0	0	0	0	0	0	0	0	0
0	1	1	1	02038	121	104	16.4	02	6	M	R	-1.83686	2	0	0	0	2	1	1	0	0	0	32.6923	1	0	1	760	0	0	0	0	0	1
0	1	1	1	02039	95	112	19	02	7	M	R	-1.68411	2	1	0	0	1	1	0	0	0	0	32.6923	1	0	1	48	0	0	0	0	0	1
0	1	1	1	02040	122	120	23.6	02	9	F	R	-0.547138	3	0	0	0	2	1	1	0	0	0	32.6923	1	0	1	3080	1	0	0	0	0	1
0	1	1	1	02041	110	126	27	02	9	M	R	0.01247	3	1	0	0	1	0	0	0	0	0	32.6923	1	0	1	272	0	0	0	0	0	1
0	1	0	1	02104	114	116	22.2	02	7	F	R	-2.52167	1	1	0	0	0	0	0	0	0	0	32.6923	0	0	0	0	0	0	0	0	0	0
0	1	1	1	02105	123	135	27.8	02	12	M	R	-2.52167	1	0	0	1	1		0	0	0	1	32.6923	0	1	1	224	0	0	0	1	0	9
0	1	0	1	02106	120	135	28.4	02	12	F	R	-2.05935	1	0	0	1	2		1	0	0	0	32.6923	0	0	0	0	0	0	0	0	0	0
0	1	1	1	02108	118	120	22.5	02	7	M	R	-2.88168	1	0	1	0	0	0	0	0	0	1	32.6923	1	0	1	1680	1	0	0	1	0	9
0	1	0	1	02109	129	122	22.4	02	7	F	R	-2.88168	1	0	0	0	0	0	0	0	0	0	32.6923	0	0	0	0	0	0	0	0	0	0
0	1	1	1	02110	126	130	27.7	02	10	F	R	-2.88168	1	0	0	0	1	0	0	1	0	1	32.6923	1	0	1	128	0	0	0	1	1	14
0	1	0	1	02112	136	120	21.6	02	8	F	R	-1.69934	2	0	1	0	1	0	0	0	0	0	32.6923	0	0	0	0	0	0	0	0	0	0
0	1	1	1	02113	115	127	26.6	02	10	M	R	-2.13319	1	0	1	0	1	1	0	0	0	1	32.6923	1	0	1	3320	1	0	0	1	0	9
0	1	1	1	02114	107	133	29.5	02	9	F	R	-1.31086	2	1	0	0	0	0	0	1	0	0	32.6923	1	0	1	176	0	0	0	0	1	11
0	1	1	1	02115	136	143	33.3	02	12	F	R	-1.19835	2	0	1	0	1		0	0	0	0	32.6923	1	0	1	560	0	0	0	0	0	1
0	1	1	1	02116	136	132	25.1	02	10	M	R	-3.27016	1	0	0	1	0	1	0	1	0	1	32.6923	1	0	1	1240	0	0	0	1	1	14
0	1	0	1	02119	95	134	28.1	02	12	M	R	-0.376016	3	1	0	1	2		1	0	0	1	32.6923	0	0	0	0	0	0	0	1	0	2
0	1	1	1	02120	125	128	25.8	02	10	M	R	-0.547138	3	0	0	0	1	1	0	0	0	1	32.6923	1	0	1	112	0	0	0	1	0	9
0	1	1	1	02123	111	132	27.3	02	8	M	R	-3.27016	1	1	0	0	0	0	0	0	0	0	32.6923	1	0	1	96	0	0	0	0	0	1
0	1	0	1	02127	125	124	23.9	02	8	M	R	-1.74647	2	0	1	0	0	0	0	0	0	0	32.6923	0	0	0	0	0	0	0	0	0	0
0	1	1	1	02128	139	120	22	02	10	M	R	-1.31086	2	0	0	0	2	2	1	0	0	1	32.6923	1	0	1	6680	1	0	0	1	0	9
0	1	0	1	02129	126	144	40	02	12	F	R	-0.809861	2	0	0	0	1		0	0	0	0	32.6923	0	0	0	0	0	0	0	0	0	0
0	1	0	1	02131	128	128	27.5	02	7	F	R	-1.19835	2	0	0	0	0	0	0	0	0	0	32.6923	0	0	0	0	0	0	0	0	0	0
0	1	1	1	02132	106	120	23.2	02	10	F	R	-1.69934	2	1	1	0	2	2	1	0	0	0	32.6923	1	0	1	840	0	0	0	0	0	1
0	1	1	1	02133	120	128	27.1	02	9	M	R	-2.05935	1	0	0	0	0	0	0	0	0	1	32.6923	1	0	1	1040	0	0	0	1	0	9
0	1	1	1	02134	118	133	29.7	02	9	M	R	0.787673	4	0	1	0	0	0	0	0	0	0	32.6923	1	0	1	2280	1	0	0	0	0	1
0	1	0	1	02135	130	124	28.5	02	9	M	R	-3.27016	1	0	0	0	1	0	0	0	0	1	32.6923	0	0	0	0	0	0	0	1	0	2
0	1	1	1	02136	104	141	32.4	02	9	F	R	-0.935624	2	1	1	0	0	0	0	0	0	1	32.6923	1	0	1	680	0	0	0	1	0	9
0	1	0	1	02137	108	128	23.8	02	12	M	R	-0.809861	2	1	1	1	2		1	0	0	1	32.6923	0	0	0	0	0	0	0	1	0	2
0	1	1	1	02301	111	118	22.5	02	8	F	R	-3.27016	1	1	1	0	1	0	0	0	0	0	32.6923	1	0	1	1320	0	0	0	0	0	1
0	1	1	1	02302	98	127	27.1	02	10	M	R	0.375902	3	1	0	0	1	0	0	0	0	0	32.6923	1	0	1	176	0	0	0	0	0	1
0	1	1	1	02303	124	133	31.2	02	10	M	R	-0.376016	3	0	0	0	0	0	0	0	0	0	32.6923	1	0	1	1840	1	0	0	0	0	1
0	1	1	1	02304	123	132	26.1	02	10	M	R	0.01247	3	0	0	0	0	1	0	0	0	0	32.6923	1	0	1	1920	1	0	0	0	0	1
0	1	1	1	02305	111	133	29.4	02	11	M	R	-2.52167	1	1	0	0	1		0	0	0	0	32.6923	1	0	1	1680	1	0	0	0	0	1
0	1	1	1	02307	119	136	31.5	02	11	M	R	-2.88168	1	0	0	0	1		0	0	0	1	32.6923	1	0	1	560	0	0	0	1	0	9
0	1	0	1	02308	99	135	33.9	02	13	M	R	-2.88168	1	1	1	0	2		1	1	0	0	32.6923	0	0	0	0	0	0	0	0	1	4
0	1	1	1	02309	124	148	41.6	02	12	M	R	-2.88168	1	0	0	0	0		0	0	0	1	32.6923	1	0	1	23480	1	0	0	1	0	9
0	1	1	1	02310	114	142	32.4	02	12	F	R	-1.31086	2	1	0	0	1		0	0	0	0	32.6923	1	0	1	1800	1	0	0	0	0	1
0	1	1	1	02311	138	154	45.3	02	13	F	R	-2.13319	1	0	0	0	0		0	0	0	0	32.6923	1	0	1	0	0	0	0	0	0	1
0	1	1	1	02313	114	146	46.8	02	11	F	R	-3.27016	1	1	0	0	0		0	0	0	0	32.6923	1	0	1	192	0	0	0	0	0	1
0	1	1	1	02314	141	165	58.7	02	13	M	R	-2.88168	1	0	0	0	0		0	0	0	0	32.6923	1	0	1	680	0	0	0	0	0	1
0	1	1	1	02315	127	138	31.5	02	13	M	R	-2.88168	1	0	0	0	2		1	0	0	1	32.6923	1	0	1	840	0	0	0	1	0	9
0	1	1	1	02316	122	126	24.8	02	10	M	R	-3.27016	1	0	1	0	1	1	0	0	0	0	32.6923	1	0	1	920	0	0	0	0	0	1
0	1	1	1	02317	104	123	25.2	02	10	M	R	-3.27016	1	1	0	0	2	1	1	0	0	0	32.6923	1	0	1	4600	1	0	0	0	0	1
0	0	1	1	03101	102	114	17.7	03	8	F	R	-2.88168	1	1	0	1	2	2	1	0	0	1	53.125	1	0	1	520	0	0	0	1	0	9
0	0	1	1	03102	107	120	21	03	8	F	R	-3.27016	1	1	0	0	1	1	0	0	0	0	53.125	0	1	1	96	0	0	0	0	0	1
0	0	1	1	03103	107	126	24.3	03	9	F	R	-1.94684	1	1	0	0	1	0	0	0	0	1	53.125	1	0	1	7840	1	0	0	1	0	9
0	0	1	1	03104	123	122	23.5	03	8	F	R	-1.94684	1	0	0	0	0	0	0	0	0	1	53.125	1	0	1	1440	0	0	0	1	0	9
0	0	1	1	03106	101	116	18.9	03	8	M	R	0.387702	3	1	0	1	1	2	1	0	0	0	53.125	1	0	1	144	0	0	0	0	0	1
0	0	0	1	03107	117	131	29.1	03	9	M	R	-3.27016	1	0	0	0	0	0	0	0	0	0	53.125	0	0	0	0	0	0	0	0	0	0
0	0	1	1	03108	96	127	23.7	03	10	F	R	2.30331	5	1	0	1	1	1	0	0	0	1	53.125	1	0	1	1080	0	0	0	1	0	9
0	0	1	1	03109	111	124	25.4	03	9	F	R	-2.88168	1	1	0	0	1	0	0	0	0	1	53.125	1	0	1	1880	1	0	0	1	0	9
0	0	0	1	03110	119	117	22.8	03	7	M	R	1.55139	4	0	0	0	0	0	0	0	0	0	53.125	0	0	0	0	0	0	0	0	0	0
0	0	0	1	03111	115	128	24.8	03	9	M	R	-2.88168	1	0	0	0	0	0	0	0	0	1	53.125	0	0	0	0	0	0	0	1	0	2
0	0	1	1	03112	108	125	25	03	10	M	R	-3.27016	1	1	0	0	2	1	1	0	0	0	53.125	1	0	1	2200	1	0	0	0	0	1
0	0	1	1	03115	110	123	24.6	03	9	F	R	-1.31086	2	1	0	0	1	0	0	0	0	0	53.125	1	0	1	4040	1	0	0	0	0	1
0	0	0	1	03116	103	129	26	03	9	F	R	0.387702	3	1	1	0	0	0	0	0	0	0	53.125	0	0	0	0	0	0	0	0	0	0
0	0	1	1	03117	97	125	23.1	03	9	F	R	-0.376016	3	1	0	0	1	1	0	0	0	0	53.125	1	0	1	3000	1	1	0	1	0	9
0	0	1	1	03118	108	146	35.4	03	11	M	R	1.55139	4	1	0	0	0		0	0	0	0	53.125	1	0	1	680	0	0	0	0	0	1
0	0	0	1	03119	118	116	20.8	03	9	F	R	-0.84414	2	0	0	0	2	1	1	0	0	0	53.125	0	0	0	0	0	0	0	0	0	0
0	0	0	1	03120	114	126	22.9	03	9	F	R	2.27794	5	1	0	1	1	1	0	0	0	0	53.125	0	0	0	0	0	0	0	0	0	0
0	0	1	1	03121	119	121	21.8	03	9	F	R	-0.809861	2	0	0	0	1	1	0	0	0	0	53.125	1	0	1	80	0	0	0	0	0	1
0	0	1	1	03202	115	122	22.7	03	10	M	R	-0.558811	3	0	0	0	2	2	1	0	0	1	53.125	1	0	1	0	0	0	0	1	0	9
0	0	1	1	03203	110	153	38.6	03	12	M	R	-3.27016	1	1	0	0	0		0	0	0	1	53.125	1	0	1	960	0	0	0	1	0	9
0	0	1	1	03204	119	136	21.3	03	11	M	R	-0.547138	3	0	0	3	1		1	0	0	0	53.125	1	0	1	128	0	0	0	0	0	1
0	0	1	1	03206	114	123	22.6	03	12	M	R	-3.27016	1	1	0	1	3		1	0	0	1	53.125	1	0	1	520	0	0	0	1	0	9
0	0	1	1	03207	130	127	23.8	03	9	F	R	-2.88168	1	0	1	0	0	1	0	0	0	1	53.125	1	0	1	176	0	0	0	1	0	9
0	0	1	1	03208	104	137	31.9	03	11	M	R	-3.27016	1	1	0	0	0		0	0	0	0	53.125	1	0	1	2520	1	0	0	0	0	1
0	0	1	1	03210	106	131	30	03	9	M	R	1.15711	4	1	0	0	0	0	0	0	0	1	53.125	1	0	1	1640	1	0	0	1	0	9
0	0	1	1	03211	124	127	27.5	03	11	F	R	2.27794	5	0	0	0	2		1	0	0	1	53.125	1	0	1	1320	0	0	0	1	0	9
0	0	1	1	03212	99	132	31.1	03	9	M	R	-3.27016	1	1	0	0	0	0	0	0	0	1	53.125	1	0	1	3960	1	0	0	1	0	9
0	0	1	1	03301	116	131	32	03	10	F	R	-1.19835	2	0	0	0	1	0	0	0	0	1	53.125	1	0	1	880	0	0	0	1	0	9
0	0	0	1	03304	114	138	31.1	03	11	M	R	-2.52167	1	1	0	0	0		0	0	0	1	53.125	0	0	0	0	0	0	0	1	0	2
0	0	1	1	03305	116	139	36.8	03	13	M	R	-3.27016	1	1	0	0	2		1	0	0	1	53.125	1	0	1	1560	1	0	0	1	0	9
0	0	1	1	03308	97	134	30.2	03	11	M	R	-3.27016	1	1	0	0	1		0	0	0	1	53.125	1	0	1	1840	1	0	0	1	0	9
0	0	0	1	03309	108	139	32.5	03	11	F	R	2.27794	5	1	0	0	0		0	0	0	0	53.125	0	0	0	0	0	0	0	0	0	0
0	1	1	0	04101	135	121	21.2	04	8	M	R	-0.956649	2	0	0	0	1	1	0	0	0	0	4.16667	1	0	1	400	0	0	0	0	0	1
0	1	1	0	04102	110	142	29.5	04	12	M	R	-1.55835	2	1	0	1	1		0	0	0	0	4.16667	1	0	1	80	0	0	0	0	0	1
0	1	1	0	04103	112	121	22.1	04	7	M	R	-2.88168	1	1	1	0	0	0	0	0	0	0	4.16667	1	0	1	144	0	0	0	0	0	1
0	1	1	0	04104	112	130	24.9	04	9	M	R	-1.28414	2	1	1	0	0	0	0	0	0	0	4.16667	1	0	1	224	0	0	0	0	0	1
0	1	1	0	04105	121	130	24.4	04	11	M	R	-1.55835	2	0	0	1	1		0	0	0	0	4.16667	1	0	1	1000	0	0	0	0	0	1
0	1	0	0	04106	126	122	21.9	04	7	F	R	-1.20414	2	0	0	0	0	0	0	0	0	0	4.16667	0	0	0	0	0	0	0	0	0	0
0	1	0	0	04107	130	120	23.5	04	7	F	R	-2.52747	1	0	0	0	0	0	0	0	0	0	4.16667	0	0	0	0	0	0	0	0	0	0
0	1	1	0	04108	108	125	25.7	04	7	F	R	-1.20414	2	1	0	0	0	0	0	0	0	0	4.16667	1	0	1	2080	1	0	0	0	0	1
0	1	1	0	04109	111	122	21.4	04	8	M	R	-0.381812	3	1	0	1	0	1	0	0	0	0	4.16667	1	0	1	440	0	0	0	0	0	1
0	1	1	0	04110	111	132	28.8	04	12	M	R	0.381906	3	1	0	0	2		1	0	0	1	4.16667	1	0	1	0	0	1	0	1	0	9
0	1	1	0	04111	100	114	19.3	04	8	M	R	-2.52747	1	1	0	0	2	2	1	0	0	0	4.16667	1	0	1	600	0	0	0	0	0	1
0	1	1	0	04201	123	139	30.6	04	10	M	R	-1.94684	1	0	0	0	0	0	0	0	0	0	4.16667	1	0	1	160	0	0	0	0	0	1
0	1	0	0	04202	123	137	27	04	9	M	R	-1.94684	1	0	0	1	0	0	0	0	0	0	4.16667	0	0	0	0	0	0	0	0	0	0
0	1	0	0	04203	127	123	20.2	04	9	F	R	-2.88168	1	0	0	1	1	2	1	0	0	0	4.16667	0	0	0	0	0	0	0	0	0	0
0	1	1	0	04204	135	134	31.7	04	11	F	R	-1.70514	2	0	0	0	1		0	0	0	0	4.16667	1	0	1	176	0	0	0	0	0	1
0	1	0	0	04205	114	131	26.2	04	10	F	R	-2.52747	1	1	0	0	1	1	0	0	0	0	4.16667	0	0	0	0	0	0	0	0	0	0
0	1	0	0	04206	116	133	27.4	04	10	M	R	-1.31086	2	0	0	0	0	0	0	0	0	0	4.16667	0	0	0	0	0	0	0	0	0	0
0	1	0	0	04207	130	144	36.7	04	10	F	R	-3.27016	1	0	0	0	0	0	0	0	0	0	4.16667	0	0	0	0	0	0	0	0	0	0
0	1	1	0	04208	107	129	26.3	04	8	M	R	-3.27016	1	1	0	0	0	0	0	0	0	0	4.16667	1	0	1	176	0	0	0	0	0	1
0	1	1	0	04209	119	136	28.3	04	10	M	R	-2.88168	1	0	0	0	0	0	0	0	0	0	4.16667	1	0	1	128	0	0	0	0	0	1
0	1	1	0	04301	118	125	26.8	04	9	M	R	-2.12976	1	0	0	0	1	0	0	0	0	0	4.16667	1	0	1	192	0	0	0	0	0	1
0	1	1	0	04303	107	139	31.3	04	11	M	R	-2.88168	1	1	0	0	0		0	0	0	0	4.16667	1	0	1	1760	1	0	0	0	0	1
0	1	1	0	04304	112	126	23.9	04	10	F	R	-2.88168	1	1	1	0	1	1	0	1	0	0	4.16667	1	0	1	96	0	0	0	0	1	11
0	1	0	0	04305	121	131	27.1	04	10	F	R	-3.27016	1	0	0	0	1	0	0	0	0	0	4.16667	0	0	0	0	0	0	0	0	0	0
0	0	1	1	05001	117	115	17.9	05	7	F	R	-2.88168	1	0	0	1	1	1	0	0	0	0	12.766	1	0	1	3400	1	0	0	0	0	1
0	0	1	1	05003	126	120	21.6	05	8	F	R	0.381906	3	0	0	0	1	0	0	0	0	0	12.766	1	0	1	176	0	0	0	0	0	1
0	0	1	1	05005	108	126	26.5	05	8	F	R	-0.376016	3	1	0	0	0	0	0	0	0	0	12.766	1	0	1	3920	1	0	0	0	0	1
0	0	1	1	05007	126	124	20.6	05	8	M	R	-0.935624	2	0	0	1	0	1	0	0	0	0	12.766	1	0	1	680	0	0	0	0	0	1
0	0	1	1	05008	102	126	21.7	05	9	F	R	-1.94684	1	1	0	1	1	1	0	0	0	0	12.766	1	0	1	1240	0	0	0	0	0	1
0	0	1	1	05009	133	125	23.3	05	9	M	R	-3.27016	1	0	0	0	1	1	0	0	0	0	12.766	1	0	1	920	0	0	0	0	0	1
0	0	1	1	05010	99	121	21.5	05	9	F	R	-1.55835	2	1	0	0	1	1	0	0	0	0	12.766	1	0	1	128	0	0	0	0	0	1
0	0	0	1	05012	124	122	23.6	05	9	F	R	1.9056	4	0	0	0	1	1	0	0	0	0	12.766	0	0	0	0	0	0	0	0	0	0
0	0	1	1	05101	116	113	18.6	05	8	F	R	-1.94684	1	0	0	0	2	1	1	0	0	0	12.766	1	0	1	192	0	0	0	0	0	1
0	0	1	1	05102	118	126	25.1	05	7	F	R	-2.88168	1	0	0	0	0	0	0	0	0	0	12.766	1	0	1	560	0	0	0	0	0	1
0	0	1	1	05103	102	127	20.3	05	9	F	R	-1.55835	2	1	0	2	0	2	1	0	0	0	12.766	1	0	1	1560	1	1	0	1	0	9
0	0	1	1	05104	119	131	26.4	05	12	M	R	-3.27016	1	1	0	1	2		1	0	0	0	12.766	1	0	1	840	0	0	0	0	0	1
0	0	1	1	05105	110	125	25.2	05	8	M	R	-2.88168	1	1	0	0	0	0	0	0	0	0	12.766	1	0	1	7920	1	0	0	0	0	1
0	0	1	1	05107	89	122	19.2	05	10	F	R	-2.52747	1	1	0	2	2	3	1	0	0	0	12.766	1	0	1	80	0	0	0	0	0	1
0	0	1	1	05108	118	121	23.5	05	7	F	R	-2.88168	1	0	0	0	0	0	0	0	0	0	12.766	1	0	1	6880	1	0	0	0	0	1
0	0	1	1	05109	113	137	28.7	05	7	F	R	-1.55835	2	1	0	0	0	0	0	0	0	0	12.766	1	0	1	5800	1	0	0	0	0	1
0	0	1	1	05110	109	144	34.8	05	10	F	R	-3.27016	1	1	0	0	0	0	0	0	0	1	12.766	1	0	1	224	0	0	1	1	0	9
0	0	1	1	05111	112	135	25.1	05	12	M	R	-1.20414	2	1	0	2	1		1	0	0	1	12.766	1	0	1	112	0	0	1	1	0	9
0	0	0	1	05113	117	127	27.1	05	12	M	R	1.02144	4	1	0	0	3		1	0	0	0	12.766	0	0	0	0	0	0	0	0	0	0
0	0	1	1	05114	125	127	24.2	05	8	F	R	0.387702	3	0	0	0	0	0	0	0	0	0	12.766	1	0	1	1400	0	0	0	0	0	1
0	0	1	1	05118	129	134	28.4	05	10	M	R	-2.60493	1	0	0	0	0	0	0	0	0	0	12.766	1	0	1	112	0	0	0	0	0	1
0	0	1	1	05122	129	142	33.3	05	12	F	R	-2.52747	1	0	0	0	1		0	0	0	0	12.766	1	0	1	0	0	0	0	0	0	1
0	0	0	1	05123	112	128	22.9	05	8	F	R	-3.27016	1	1	0	1	0	0	0	0	0	0	12.766	0	0	0	0	0	0	0	0	0	0
0	0	1	1	05124	113	127	23.9	05	10	M	R	-2.13319	1	1	0	1	1	1	0	0	0	0	12.766	1	0	1	192	0	0	1	1	0	9
0	0	1	1	05125	122	134	31.7	05	9	F	R	-1.94684	1	0	0	0	0	0	0	0	0	0	12.766	1	0	1	64	0	0	0	0	0	1
0	0	1	1	05126	122	127	24.2	05	10	F	R	-0.809861	2	0	0	0	1	1	0	0	0	0	12.766	1	0	1	2040	1	0	0	0	0	1
0	0	1	1	05127	122	130	23.4	05	10	F	R	-0.021809	3	0	0	1	1	1	0	0	0	0	12.766	1	0	1	1760	1	0	1	1	0	9
0	0	1	1	05201	110	153	35.1	05	13	F	R	0.228065	3	1	0	1	0		0	0	0	0	12.766	1	0	1	480	0	0	0	0	0	1
0	0	1	1	05202	115	131	24.4	05	9	F	R	-0.376016	3	0	0	1	0	0	0	0	0	0	12.766	1	0	1	6480	1	0	0	0	0	1
0	0	1	1	05203	131	144	27.2	05	14	M	R	-3.27016	1	0	0	3	2		1	0	0	1	12.766	1	0	1	128	0	0	1	1	0	9
0	0	0	1	05206	113	137	27.2	05	11	F	R	-0.736019	3	1	0	1	1		0	0	0	0	12.766	0	0	0	0	0	0	0	0	0	0
0	0	1	1	05207	113	125	23.5	05	10	F	R	-3.27016	1	1	0	0	2	1	1	0	0	0	12.766	1	1	1	440	0	0	0	0	0	1
0	0	1	1	05208	103	128	26.2	05	9	M	R	1.50531	4	1	1	0	0	0	0	0	0	0	12.766	1	1	1	480	0	0	0	0	0	1
0	0	1	1	05209	136	150	35.9	05	14	F	R	1.55139	4	0	0	1	1		0	0	0	0	12.766	1	0	1	144	0	0	0	0	0	1
0	0	1	1	05210	133	126	22.3	05	11	M	R	-0.736019	3	0	0	2	2		1	0	0	1	12.766	1	0	1	128	0	0	0	1	0	9
0	0	1	1	05212	99	131	24.3	05	13	M	R	-2.88168	1	1	0	2	3		1	0	0	0	12.766	0	1	1	1760	1	0	0	0	0	1
0	0	1	1	05213	121	117	18.9	05	9	M	R	0.570472	3	0	0	1	2	2	1	0	0	0	12.766	1	1	1	1480	0	0	0	0	0	1
0	0	1	1	05215	119	129	26.2	05	10	M	R	1.1304	4	0	0	0	1	1	0	0	0	0	12.766	1	0	1	1440	0	0	0	0	0	1
0	0	1	1	05216	115	130	29.2	05	11	M	R	-1.77898	2	0	0	0	1		0	0	0	0	12.766	1	0	1	1880	1	0	0	0	0	1
0	0	1	1	05217	131	145	31.7	05	11	F	R	-1.55835	2	0	0	1	0		0	0	0	0	12.766	1	0	1	2280	1	0	0	0	0	1
0	0	1	1	05218	127	134	29.4	05	10	F	R	3.26712	5	0	1	0	0	0	0	0	0	0	12.766	1	0	1	840	0	0	0	0	0	1
0	0	1	1	05219	101	133	24.3	05	10	F	R	2.65752	5	1	0	1	0	1	0	0	0	0	12.766	1	0	1	0	0	0	0	0	0	1
0	0	1	1	05301	134	170	52	05	16	F	R	-1.69934	2	0	0	1	0		0	0	0	1	12.766	1	0	1	600	0	0	1	1	0	9
0	0	1	1	05302	133	164	40.9	05	15	M	R	1.9056	4	0	0	2	0		1	0	0	1	12.766	1	0	1	192	0	0	1	1	0	9
0	0	1	1	05304	120	132	24.7	05	14	M	R	-1.55835	2	0	0	3	3		1	0	0	0	12.766	1	0	1	1560	1	0	0	0	0	1
0	0	1	1	05305	106	134	27.1	05	13	F	R	-1.55835	2	1	0	1	3		1	0	0	0	12.766	1	0	1	176	0	0	1	1	0	9
0	0	1	1	05308	113	137	32.9	05	10	F	R	-0.068937	3	1	0	0	0	0	0	0	0	0	12.766	1	0	1	1120	0	0	0	0	0	1
1	1	1	1	06001	102	119	22.8	06	8	M	R	1.1304	4	1	0	0	1	0	0	0	0	0	10.3448	1	0	1	4920	1	0	0	0	0	1
1	1	1	1	06002	108	121	19.3	06	7	M	R	-1.31086	2	1	0	1	0	1	0	0	0	0	10.3448	1	0	1	3080	1	0	0	0	0	1
1	1	1	1	06003	115	114	19.1	06	8	M	R	-1.94684	1	0	0	0	2	2	1	0	0	0	10.3448	1	0	1	1400	0	0	0	0	0	1
1	1	1	1	06004	125	127	23.7	06	9	M	R	-1.20414	2	0	0	0	0	1	0	0	1	0	10.3448	1	0	1	128	0	0	0	0	1	10
1	1	1	1	06005	116	134	28.1	06	9	M	R	-2.88168	1	0	1	0	0	0	0	0	0	1	10.3448	1	0	1	5480	1	0	0	1	0	9
1	1	1	1	06006	128	130	25.5	06	8	M	R	1.14188	4	0	0	0	0	0	0	0	0	0	10.3448	1	1	1	80	0	0	0	0	0	1
1	1	1	1	06007	110	115	18.5	06	8	M	R	-1.94684	1	1	0	1	2	2	1	0	0	0	10.3448	1	0	1	3120	1	0	0	0	0	1
1	1	1	1	06008	104	118	22.4	06	8	M	R	-3.27016	1	1	0	0	1	0	0	0	0	1	10.3448	1	0	1	64	0	0	0	1	0	9
1	1	1	1	06009	119	124	22.3	06	8	F	R	-1.55835	2	0	0	0	0	0	0	0	0	0	10.3448	1	0	1	304	0	0	0	0	0	1
1	1	1	1	06010	104	123	21.1	06	9	M	R	-1.55835	2	1	0	1	1	2	1	0	0	1	10.3448	1	0	1	304	0	0	0	1	0	9
1	1	1	1	06011	114	120	19.9	06	8	M	R	0.381906	3	1	0	1	1	1	0	0	0	0	10.3448	1	0	1	2320	1	0	0	0	0	1
1	1	1	1	06012	117	120	21.6	06	8	M	R	-1.20414	2	0	1	0	1	1	0	0	0	0	10.3448	1	1	1	1160	0	0	0	0	0	1
1	1	1	1	06013	110	127	21.6	06	8	M	R	-1.55835	2	1	0	1	0	1	0	0	0	0	10.3448	1	0	1	4480	1	0	0	0	0	1
1	1	1	1	06014	108	122	21.3	06	8	F	R	-3.27016	1	1	0	0	0	1	0	0	0	0	10.3448	1	0	1	23480	1	0	0	0	0	1
1	1	1	1	06015	116	124	21.4	06	7	M	R	-0.42894	3	0	0	1	0	0	0	0	0	0	10.3448	1	0	1	4560	1	0	0	0	0	1
1	1	1	1	06016	124	121	18.7	06	10	M	R	-0.547138	3	0	1	2	2	3	1	0	0	0	10.3448	1	0	1	1040	0	0	0	0	0	1
1	1	1	1	06017	117	132	25.7	06	11	M	R	-0.736019	3	0	0	1	1		0	0	0	0	10.3448	1	0	1	96	0	0	0	0	0	1
1	1	1	1	06018	119	126	22.8	06	6	M	R	1.9056	4	0	0	0	0	0	0	0	0	0	10.3448	1	0	1	208	0	0	0	0	0	1
1	1	1	1	06019	120	121	20.7	06	8	M	R	-1.94684	1	0	0	1	1	1	0	0	0	1	10.3448	1	0	1	4720	1	0	0	1	0	9
1	1	0	1	06020	99	126	22.4	06	10	M	R	0.027699	3	1	1	1	1	2	1	0	0	0	10.3448	0	0	0	0	0	0	0	0	0	0
1	1	1	1	06021	122	122	22.5	06	8	M	R	-1.20414	2	0	0	0	0	0	0	0	0	0	10.3448	1	0	1	3280	1	0	0	0	0	1
1	1	1	1	06101	106	122	21.8	06	8	M	R	-2.88168	1	1	0	0	0	1	0	0	0	0	10.3448	1	0	1	880	0	0	0	0	0	1
1	1	1	1	06102	118	132	24	06	10	M	R	-2.88168	1	0	0	1	0	1	0	0	0	0	10.3448	1	0	1	480	0	0	0	0	0	1
1	1	1	1	06103	106	131	27.1	06	10	M	R	1.1304	4	1	0	0	1	0	0	0	0	0	10.3448	1	0	1	112	0	0	0	0	0	1
1	1	1	1	06104	111	124	22.9	06	8	F	R	-2.13319	1	1	0	0	0	0	0	0	0	0	10.3448	1	0	1	3400	1	0	0	0	0	1
1	1	1	1	06105	126	138	31.4	06	11	F	R	0.741909	3	0	0	0	1		0	0	0	0	10.3448	1	0	1	3240	1	0	0	0	0	1
1	1	1	1	06106	124	127	23.3	06	9	M	R	-1.55835	2	0	0	1	0	1	0	0	0	0	10.3448	1	0	1	2920	1	0	0	0	0	1
1	1	1	1	06107	144	151	43.4	06	13	M	R	-1.55835	2	0	0	0	0		0	0	0	0	10.3448	1	0	1	1400	0	0	0	0	0	1
1	1	1	1	06108	119	121	21.8	06	10	M	R	-1.32991	2	0	0	1	2	2	1	0	0	0	10.3448	1	0	1	0	0	0	0	0	0	1
1	1	1	1	06109	118	140	32.4	06	11	M	R	-0.94142	2	0	0	0	0		0	0	0	0	10.3448	1	0	1	0	0	0	0	0	0	1
1	1	1	1	06110	112	133	26.9	06	10	M	R	-3.27016	1	1	0	0	0	0	0	0	0	0	10.3448	1	0	1	15720	1	0	0	0	0	1
1	1	1	1	06111	140	129	22.9	06	8	F	R	-2.52747	1	0	0	1	0	0	0	0	0	0	10.3448	1	0	1	176	0	0	0	0	0	1
1	1	0	1	06112	134	153	37.7	06	12	F	R	-1.59263	2	0	0	0	0		0	0	0	0	10.3448	0	0	0	0	0	0	0	0	0	0
1	1	1	1	06113	120	134	26.5	06	11	F	R	-1.20414	2	0	0	1	1		0	0	0	0	10.3448	1	0	1	2200	1	0	0	0	0	1
1	1	1	1	06114	120	139	31.4	06	10	F	R	1.9056	4	0	0	0	0	0	0	0	0	0	10.3448	1	0	1	1080	0	0	0	0	0	1
1	1	1	1	06201	109	128	27.3	06	10	F	R	1.9056	4	1	0	0	1	0	0	0	0	0	10.3448	1	0	1	680	0	0	0	0	0	1
1	1	1	1	06202	121	138	30.3	06	10	F	R	-2.44783	1	0	0	0	0	0	0	0	0	0	10.3448	0	1	1	144	0	0	0	0	0	1
1	1	1	1	06203	139	146	34	06	11	M	R	0.776188	4	0	0	0	0		0	0	0	1	10.3448	1	0	1	2680	1	0	0	1	0	9
1	1	0	1	06204	114	144	31.3	06	11	M	R	-2.88168	1	1	0	1	0		0	0	0	0	10.3448	0	0	0	0	0	0	0	0	0	0
1	1	1	1	06205	111	132	28.4	06	13	M	R	0.753394	3	1	0	1	3		1	1	0	0	10.3448	1	1	1	960	0	0	0	0	1	11
1	1	1	1	06206	120	135	28.1	06	10	M	R	1.51711	4	0	1	0	0	0	0	0	0	0	10.3448	1	0	1	1120	0	0	0	0	0	1
1	1	1	1	06207	118	131	27.3	06	11	M	R	-0.547138	3	0	0	0	1		0	0	0	1	10.3448	1	0	1	1840	1	0	0	1	0	9
1	1	0	1	06208	126	137	30.1	06	9	F	R	-0.192931	3	0	0	0	0	0	0	0	0	0	10.3448	0	0	0	0	0	0	0	0	0	0
1	1	0	1	06209	114	128	26	06	11	M	R	-0.770298	3	1	0	0	2		1	0	0	0	10.3448	0	0	0	0	0	0	0	0	0	0
1	1	1	1	06210	112	144	28.7	06	11	M	R	-0.192931	3	1	0	2	0		1	0	0	0	10.3448	1	0	1	128	0	0	0	0	0	1
1	1	1	1	06301	105	128	23.9	06	12	M	R	-1.40125	2	1	0	1	2		1	0	0	0	10.3448	1	0	1	0	0	0	0	0	0	1
1	1	0	1	06302	118	134	26.7	06	10	F	R	-0.94142	2	0	1	0	0	1	0	0	0	0	10.3448	0	0	0	0	0	0	0	0	0	0
1	1	1	1	06303	119	132	28.3	06	10	F	R	1.9056	4	0	0	0	1	0	0	0	0	0	10.3448	1	0	1	1440	0	0	0	0	0	1
1	1	1	1	06304	136	136	26.5	06	11	M	R	-1.31086	2	0	0	1	1		0	0	0	0	10.3448	1	0	1	2320	1	0	0	0	0	1
1	1	1	1	06305	125	140	29.2	06	11	M	R	0.027699	3	0	0	1	0		0	0	0	0	10.3448	1	0	1	680	0	0	0	0	0	1
1	1	1	1	06306	116	143	34.1	06	10	F	R	-0.809861	2	0	0	0	0	0	0	0	0	0	10.3448	1	0	1	520	0	0	0	0	0	1
1	1	1	1	06307	122	151	38.9	06	10	F	R	1.1304	4	0	0	0	0	0	0	0	0	0	10.3448	1	0	1	10240	1	0	0	0	0	1
1	1	1	1	06308	118	144	32.6	06	13	M	R	2.49191	5	1	0	1	1		0	0	0	0	10.3448	1	0	1	3520	1	0	0	0	0	1
1	1	1	1	06401	119	144	35	06	11	M	R	0.381906	3	0	0	0	0		0	0	0	0	10.3448	1	0	1	1040	0	0	0	0	0	1
1	1	1	1	06402	113	132	27.8	06	11	M	R	0.027699	3	1	0	0	1		0	0	0	0	10.3448	1	0	1	4640	1	0	0	0	0	1
1	1	1	1	06403	99	139	29.5	06	13	M	R	-2.88168	1	1	0	1	2		1	0	0	0	10.3448	1	0	1	3880	1	0	0	0	0	1
1	1	1	1	06404	132	136	30.3	06	12	M	R	-1.20414	2	0	0	0	1		0	0	0	0	10.3448	0	1	1	96	0	0	0	0	0	1
1	1	1	1	06405	91	149	35.4	06	11	M	R	0.603022	3	1	0	0	0		0	0	0	0	10.3448	1	0	1	3760	1	0	0	0	0	1
0	1	0	0	07101	119	129	27	07	7	M	R	0.814382	4	0	0	0	0	0	0	0	0	0	6.38298	0	0	0	0	0	0	0	0	0	0
0	1	1	0	07102	101	123	25.5	07	8	F	R	1.88231	4	1	0	0	0	0	0	0	0	0	6.38298	1	0	1	240	0	0	0	0	0	1
0	1	1	0	07103	126	123	21.6	07	9	F	R	-2.91596	1	0	0	1	1	1	0	0	0	0	6.38298	1	0	1	600	0	0	0	0	0	1
0	1	0	0	07104	129	135	31.5	07	8	F	R	1.9056	4	0	0	0	0	0	0	0	0	0	6.38298	0	0	0	0	0	0	0	0	0	0
0	1	0	0	07105	123	126	22.2	07	7	F	R	-0.160421	3	0	0	0	0	0	0	0	0	0	6.38298	0	0	0	0	0	1	1	1	0	2
0	1	0	0	07107	128	136	27.8	07	9	F	R	-0.935624	2	0	0	0	0	0	0	0	0	0	6.38298	0	0	0	0	0	1	0	1	0	2
0	1	1	0	07109	112	130	24.5	07	11	F	R	-2.88168	1	1	0	1	2		1	0	0	0	6.38298	1	0	1	208	0	0	0	0	0	1
0	1	1	0	07110	120	133	27.6	07	6	F	R	-2.88168	1	0	1	0	0	0	0	0	0	0	6.38298	1	0	1	840	0	0	0	0	0	1
0	1	1	0	07111	104	128	26.3	07	9	F	R	-0.183706	3	1	0	0	0	0	0	0	0	0	6.38298	1	1	1	112	0	0	0	0	0	1
0	1	1	0	07114	108	123	22.1	07	8	F	R	0.193786	3	1	0	0	0	0	0	0	0	0	6.38298	1	0	1	0	0	1	0	1	0	9
0	1	0	0	07118	131	137	32.8	07	13	F	R	-0.935624	2	0	0	0	2		1	0	0	0	6.38298	0	0	0	0	0	0	0	0	0	0
0	1	0	0	07201	101	126	26.1	07	12	M	R	-2.88168	1	1	0	0	3		1	0	0	0	6.38298	0	0	0	0	0	1	1	1	0	2
0	1	0	0	07202	130	130	28.5	07	10	M	R	-2.52167	1	0	0	0	1	0	0	0	0	0	6.38298	0	0	0	0	0	0	0	0	0	0
0	1	0	0	07203	118	154	41.7	07	13	F	R	-0.547138	3	1	0	0	0		0	0	0	0	6.38298	0	0	0	0	0	1	0	1	0	2
0	1	1	0	07204	113	153	40.2	07	15	F	R	-1.69934	2	1	0	1	1		0	0	0	0	6.38298	1	0	1	920	0	0	0	0	0	1
0	1	0	0	07205	121	158	56.1	07	13	M	R	-0.547138	3	0	0	0	0		0	0	0	0	6.38298	0	0	0	0	0	1	1	1	0	2
0	1	1	0	07206	129	152	37.3	07	13	M	R	-2.52747	1	0	0	1	0		0	0	0	0	6.38298	1	0	1	96	0	1	0	1	0	9
0	1	1	0	07207	115	128	24.1	07	10	F	R	-3.27016	1	0	0	1	1	1	0	0	0	0	6.38298	1	0	1	192	0	0	0	0	0	1
0	1	0	0	07208	137	148	33.3	07	12	M	R	-1.68411	2	0	0	1	0		0	0	0	0	6.38298	0	0	0	0	0	0	0	0	0	0
0	1	0	0	07209	103	157	40.6	07	16	F	R	-2.88168	1	1	0	1	0		0	0	0	0	6.38298	0	0	0	0	0	1	0	1	0	2
0	1	1	0	07210	111	130	24.1	07	10	F	R	-2.13319	1	1	1	1	1	1	0	0	0	0	6.38298	1	0	1	1080	0	1	0	1	0	9
0	1	0	0	07212	136	134	27.5	07	12	M	R	-1.19835	2	0	0	1	2		1	0	0	0	6.38298	0	0	0	0	0	0	0	0	0	0
0	1	1	0	07213	117	141	30.7	07	12	M	R	-3.27016	1	1	1	1	1		0	0	0	1	6.38298	1	0	1	176	0	0	0	1	0	9
0	1	1	0	07214	129	142	53.1	07	12	F	R	-0.809861	2	0	0	0	1		0	0	0	0	6.38298	1	0	1	192	0	0	0	0	0	1
0	1	1	0	07215	111	122	24.3	07	11	F	R	-2.52747	1	1	0	0	3		1	0	0	0	6.38298	1	0	1	1240	0	0	0	0	0	1
0	1	1	0	07217	113	122	20.3	07	11	F	R	-0.160421	3	1	0	2	3		1	0	0	1	6.38298	1	0	1	176	0	0	0	1	0	9
0	1	1	0	07218	102	142	35.2	07	11	F	R	-2.13319	1	1	1	0	0		0	0	0	0	6.38298	1	0	1	3520	1	1	0	1	0	9
0	1	1	0	07219	113	133	29.9	07	8	F	R	-0.547138	3	1	1	0	0	0	0	0	0	0	6.38298	1	0	1	272	0	1	0	1	0	9
0	1	0	0	07220	123	119	23.3	07	9	M	R	-0.935624	2	0	0	0	2	1	1	0	0	0	6.38298	0	0	0	0	0	1	0	1	0	2
0	1	1	0	07221	107	129	27.2	07	10	M	R	0.582272	3	1	0	0	1	0	0	0	0	0	6.38298	1	0	1	720	0	0	0	0	0	1
0	1	1	0	07222	127	129	25.8	07	10	M	R	-2.13319	1	0	0	0	1	1	0	0	0	0	6.38298	1	0	1	128	0	1	0	1	0	9
0	1	1	0	07223	121	138	34.5	07	12	F	R	-3.27016	1	0	0	0	1		0	1	0	0	6.38298	1	0	1	1080	0	1	0	1	1	14
0	1	1	0	07224	121	139	31.1	07	10	F	R	-2.88168	1	0	0	0	0	0	0	0	0	0	6.38298	1	0	1	9920	1	0	0	0	0	1
0	1	1	0	07226	112	130	28.6	07	10	M	R	-0.547138	3	1	0	0	1	0	0	0	0	0	6.38298	1	0	1	2320	1	0	0	0	0	1
0	1	1	0	07229	116	123	22.8	07	9	F	R	-3.27016	1	0	0	0	1	1	0	0	0	0	6.38298	1	0	1	80	0	0	0	0	0	1
0	1	1	0	07301	107	130	24.5	07	10	M	R	-2.52167	1	1	0	1	1	1	0	0	0	0	6.38298	1	0	1	480	0	1	0	1	0	9
0	1	1	0	07302	114	128	29.5	07	9	M	R	0.20478	3	1	0	0	0	0	0	0	0	0	6.38298	1	0	1	1480	0	0	0	0	0	1
0	1	1	0	07303	114	127	24.1	07	9	M	R	0.776188	4	1	0	0	0	1	0	0	0	0	6.38298	1	0	1	19800	1	0	0	0	0	1
0	1	1	0	07304	83	136	30.5	07	11	M	R	-2.52167	1	1	1	0	1		0	0	0	0	6.38298	0	1	1	440	0	1	0	1	0	9
0	1	1	0	07305	110	144	28.8	07	10	F	R	2.52443	5	1	0	1	0	0	0	0	0	0	6.38298	1	0	1	14040	1	0	0	0	0	1
0	1	0	0	07306	137	164	36.7	07	14	F	R	-1.19835	2	0	0	3	0		1	0	0	0	6.38298	0	0	0	0	0	0	0	0	0	0
0	1	0	0	07308	116	155	53	07	12	F	R	-1.85644	2	1	0	0	0		0	0	0	0	6.38298	0	0	0	0	0	0	0	0	0	0
0	1	1	0	07309	124	143	35	07	13	M	R	-2.52747	1	0	0	0	1		0	0	0	1	6.38298	1	0	1	840	0	0	0	1	0	9
0	1	1	0	07310	133	155	53.3	07	12	F	R	1.16859	4	0	0	0	0		0	0	0	0	6.38298	1	0	1	0	0	0	0	0	0	1
0	1	1	0	07312	110	143	34.9	07	14	M	R	-2.13319	1	1	0	0	2		1	0	0	0	6.38298	1	0	1	8680	1	0	0	0	0	1
0	1	0	0	07313	117	140	41.2	07	9	F	R	2.13771	5	0	0	0	0	0	0	0	0	0	6.38298	0	0	0	0	0	0	0	0	0	0
0	1	1	0	07314	115	138	31.3	07	12	M	R	-2.91596	1	1	0	0	1		0	0	0	0	6.38298	1	0	1	4720	1	1	0	1	0	9
0	1	1	0	08001	115	118	20.1	08	7	F	R	1.1629	4	0	0	0	0	0	0	1	0	0	9.25926	1	0	1	80	0	0	0	0	1	11
0	1	0	0	08002	130	124	23.1	08	9	M	R	1.1629	4	0	0	0	1	1	0	0	0	0	9.25926	0	0	0	0	0	0	0	0	0	0
0	1	1	0	08003	119	137	28.7	08	10	M	R	2.30331	5	0	0	0	0	0	0	0	0	0	9.25926	1	0	1	112	0	0	0	0	0	1
0	1	1	0	08004	117	135	26.9	08	10	M	R	-2.13319	1	0	0	1	0	0	0	0	0	0	9.25926	1	0	1	176	0	0	0	0	0	1
0	1	0	0	08005	119	155	42.3	08	14	F	R	-2.88168	1	1	0	0	0		0	0	0	0	9.25926	0	0	0	0	0	0	0	0	0	0
0	1	1	0	08006	110	130	26.1	08	9	M	R	-2.05935	1	1	0	0	0	0	0	0	0	0	9.25926	1	0	1	520	0	0	0	0	0	1
0	1	0	0	08007	106	145	35.5	08	11	F	R	-3.27016	1	1	0	0	0		0	1	0	0	9.25926	0	0	0	0	0	0	0	0	1	4
0	1	1	0	08009	111	132	26.8	08	7	M	R	1.9056	4	1	0	0	0	0	0	0	0	0	9.25926	0	1	1	224	0	0	0	0	0	1
0	1	1	0	08010	127	124	26.1	08	8	M	R	2.65752	5	0	0	0	0	0	0	0	0	0	9.25926	1	0	1	600	0	0	0	0	0	1
0	1	1	0	08011	126	137	28.6	08	9	F	R	2.49191	5	0	0	0	0	0	0	0	0	0	9.25926	1	0	1	2200	1	0	0	0	0	1
0	1	1	0	08012	131	120	23.4	08	10	M	R	1.33419	4	0	0	0	2	1	1	0	0	0	9.25926	0	1	1	176	0	0	0	0	0	1
0	1	1	0	08101	115	142	32.1	08	8	F	R	-1.00378	2	0	0	0	0	0	0	0	0	0	9.25926	1	0	1	1920	1	1	0	1	0	9
0	1	0	0	08102	115	127	21.4	08	9	F	R	-0.771667	3	0	0	1	0	1	0	0	0	0	9.25926	0	0	0	0	0	0	0	0	0	0
0	1	0	0	08103	122	126	19.8	08	9	F	R	3.26712	5	0	0	2	1	2	1	0	0	1	9.25926	0	0	0	0	0	1	0	1	0	2
0	1	1	0	08104	126	132	27	08	9	F	R	1.13962	4	0	0	0	0	0	0	0	0	0	9.25926	1	0	1	128	0	0	0	0	0	1
0	1	1	0	08105	133	140	29.6	08	10	M	R	-0.547138	3	0	0	0	0	0	0	0	0	0	9.25926	1	0	1	192	0	0	0	0	0	1
0	1	1	0	08106	126	132	25.4	08	9	F	R	-0.547138	3	0	0	0	0	0	0	0	0	0	9.25926	1	0	1	0	0	0	0	0	0	1
0	1	1	0	08107	119	120	20.1	08	8	F	R	-1.91787	2	0	0	1	1	1	0	0	0	0	9.25926	1	0	1	49440	1	0	0	0	0	1
0	1	0	0	08108	117	127	23.7	08	8	F	R	0.979983	4	0	0	0	0	0	0	0	0	0	9.25926	0	0	0	0	0	1	0	1	0	2
0	1	1	0	08109	102	134	29.7	08	11	M	R	-0.935624	2	1	0	0	1		0	0	0	0	9.25926	1	0	1	272	0	1	0	1	0	9
0	1	1	0	08110	137	139	24.9	08	11	F	R	0.558987	3	0	0	2	0		1	0	0	0	9.25926	1	0	1	256	0	0	0	0	0	1
0	1	1	0	08111	113	126	21.1	08	9	M	R	1.14188	4	1	0	2	1	2	1	0	0	1	9.25926	1	0	1	96	0	0	0	1	0	9
0	1	1	0	08112	143	132	25.3	08	11	M	R	0.03967	3	0	0	1	1		0	0	0	0	9.25926	1	0	1	3640	1	0	0	0	0	1
0	1	1	0	08113	139	124	22	08	8	M	R	1.8938	4	0	0	1	0	1	0	0	0	0	9.25926	1	0	1	21440	1	0	0	0	0	1
0	1	0	0	08114	126	118	20.5	08	8	F	R	0.319549	3	0	0	0	1	1	0	0	0	0	9.25926	0	0	0	0	0	0	0	0	0	0
0	1	0	0	08115	123	147	35.1	08	10	M	R	-2.52167	1	0	0	0	0	0	0	0	0	0	9.25926	0	0	0	0	0	0	0	0	0	0
0	1	1	0	08116	99	139	33.1	08	10	F	R	-0.240059	3	1	0	0	0	0	0	0	0	0	9.25926	1	0	1	960	0	0	0	0	0	1
0	1	1	0	08118	118	135	27.5	08	11	F	R	-1.52358	2	0	0	1	1		0	0	0	0	9.25926	1	0	1	144	0	0	0	0	0	1
0	1	1	0	08119	121	136	29.8	08	13	F	R	1.19187	4	0	0	1	2		1	0	0	1	9.25926	1	0	1	1440	0	0	0	1	0	9
0	1	0	0	08201	129	140	27.7	08	10	F	R	-3.27016	1	0	0	1	0	0	0	0	0	0	9.25926	0	0	0	0	0	0	0	0	0	0
0	1	1	0	08203	119	136	28.1	08	12	M	R	-1.94684	1	1	0	1	1		0	0	0	0	9.25926	0	1	1	256	0	0	0	0	0	1
0	1	1	0	08204	122	134	28.7	08	9	F	R	-1.19835	2	0	0	0	0	0	0	0	0	0	9.25926	1	0	1	80	0	0	0	0	0	1
0	1	1	0	08205	139	138	25.2	08	11	M	R	-0.547138	3	0	0	2	0		1	0	0	0	9.25926	1	1	1	64	0	0	0	0	0	1
0	1	1	0	08206	124	142	30.1	08	10	F	R	0.582272	3	0	0	0	0	0	0	0	0	1	9.25926	1	0	1	224	0	0	0	1	0	9
0	1	0	0	08207	125	136	27.7	08	10	F	R	1.14188	4	0	0	0	0	0	0	0	0	0	9.25926	0	0	0	0	0	0	0	0	0	0
0	1	1	0	08208	123	133	27	08	10	M	R	-3.27016	1	0	1	0	0	0	0	0	0	0	9.25926	1	0	1	2240	1	0	0	0	0	1
0	1	1	0	08209	112	137	29.5	08	10	M	R	2.65752	5	1	0	0	0	0	0	0	0	0	9.25926	0	1	1	304	0	0	0	0	0	1
0	1	1	0	08210	117	127	23.8	08	10	M	R	1.1629	4	0	0	1	1	1	0	0	0	0	9.25926	1	0	1	0	0	0	0	0	0	1
0	1	0	0	08211	135	120	24.7	08	9	M	R	-0.547138	3	0	1	0	2	0	1	0	0	0	9.25926	0	0	0	0	0	0	0	0	0	0
0	1	0	0	08212	102	144	35.6	08	12	M	R	2.65752	5	1	0	0	0		0	0	0	0	9.25926	0	0	0	0	0	0	0	0	0	0
0	1	1	0	08213	106	136	25.6	08	12	F	R	-1.29563	2	1	0	2	2		1	0	0	0	9.25926	1	0	1	240	0	1	0	1	0	9
0	1	1	0	08214	122	120	21.7	08	9	M	R	1.8938	4	0	0	0	2	1	1	0	0	0	9.25926	1	0	1	2720	1	0	0	0	0	1
0	1	0	0	08215	125	124	26.4	08	9	M	R	1.55139	4	0	0	0	1	0	0	0	0	0	9.25926	0	0	0	0	0	0	0	0	0	0
0	1	1	0	08216	130	127	23.1	08	11	M	R	-0.593217	3	0	0	1	2		1	0	0	0	9.25926	1	0	1	680	0	0	0	0	0	1
0	1	1	0	08217	111	128	27.8	08	11	M	R	0.01247	3	1	0	0	2		1	0	0	1	9.25926	0	1	1	192	0	0	0	1	0	9
0	1	1	0	08218	117	154	37.6	08	12	M	R	0.399187	3	1	1	0	0		0	0	0	0	9.25926	1	0	1	144	0	0	0	0	0	1
0	1	1	0	08219	121	134	28.1	08	11	M	R	-1.52358	2	0	0	0	1		0	0	0	0	9.25926	1	0	1	2600	1	0	0	0	0	1
0	1	1	0	08220	115	135	26.6	08	11	M	R	-0.593217	3	0	1	1	1		0	0	0	0	9.25926	1	0	1	5960	1	0	0	0	0	1
0	1	1	0	08221	109	152	35.3	08	12	F	R	-2.13319	1	1	0	1	0		0	0	0	0	9.25926	1	0	1	1400	0	0	0	0	0	1
0	1	1	0	08222	120	129	26.7	08	10	F	R	-1.29563	2	0	0	0	1	1	0	0	0	0	9.25926	1	0	1	2040	1	0	0	0	0	1
0	1	1	0	08301	108	136	28.3	08	11	M	R	1.52811	4	1	0	1	1		0	0	0	0	9.25926	0	1	1	192	0	1	0	1	0	9
0	1	0	0	08302	132	144	33.5	08	11	M	R	1.1629	4	0	0	0	0		0	0	0	0	9.25926	0	0	0	0	0	0	0	0	0	0
0	1	0	0	08303	139	144	30.9	08	11	M	R	2.5152	5	0	0	1	0		0	0	0	0	9.25926	0	0	0	0	0	0	0	0	0	0
0	1	1	0	08304	112	157	40.8	08	12	M	R	-0.192931	3	1	0	0	0		0	0	0	0	9.25926	1	0	1	1240	0	0	0	0	0	1
1	1	1	1	09101	128	125	23.6	09	6	F	R	-1.20414	2	0	0	0	0	0	0	0	0	0	18.3333	1	0	1	0	0	0	0	0	0	1
1	1	1	1	09102	114	136	30	09	10	M	R	-2.52747	1	1	0	0	0	0	0	0	0	0	18.3333	1	0	1	2240	1	0	0	0	0	1
1	1	1	1	09103	98	137	30.6	09	10	F	R	-2.88168	1	1	1	0	0	0	0	0	0	0	18.3333	1	0	1	680	0	0	0	0	0	1
1	1	1	1	09104	125	128	25.5	09	10	F	R	-2.91596	1	0	1	0	1	1	0	0	0	0	18.3333	1	0	1	920	0	1	0	1	0	9
1	1	1	1	09105	119	126	21.1	09	10	M	R	-0.192931	3	0	1	2	1	2	1	0	0	0	18.3333	1	0	1	0	0	0	0	0	0	1
1	1	1	1	09106	121	127	23.6	09	8	M	R	-2.88168	1	0	0	0	0	0	0	1	0	0	18.3333	1	0	1	1320	0	1	0	1	1	14
1	1	1	1	09107	122	126	21.7	09	7	F	R	-2.91596	1	0	1	1	0	0	0	0	0	0	18.3333	1	0	1	840	0	0	0	0	0	1
1	1	1	1	09108	124	124	21.6	09	7	F	R	-3.27016	1	0	0	0	0	0	0	0	0	0	18.3333	1	0	1	192	0	1	0	1	0	9
1	1	0	1	09109	110	131	28.7	09	11	M	R	-3.27016	1	1	0	0	1		0	0	0	0	18.3333	0	0	0	0	0	0	0	0	0	0
1	1	0	1	09111	118	144	31	09	11	M	R	-2.52747	1	0	0	1	0		0	0	0	0	18.3333	0	0	0	0	0	0	0	0	0	0
1	1	1	1	09112	111	132	28.1	09	9	M	R	-2.13319	1	1	0	0	0	0	0	0	0	0	18.3333	1	1	1	1000	0	0	0	0	0	1
1	1	1	1	09113	125	142	27.5	09	10	M	R	-2.52747	1	0	0	2	0	0	1	0	0	0	18.3333	1	0	1	176	0	0	0	0	0	1
1	1	1	1	09114	114	119	21.1	09	7	M	R	-2.88168	1	1	0	0	0	0	0	0	0	0	18.3333	1	0	1	1640	1	0	0	0	0	1
1	1	0	1	09115	132	136	25.3	09	9	M	R	-2.52747	1	0	0	1	0	0	0	0	0	0	18.3333	0	0	0	0	0	0	0	0	0	0
1	1	0	1	09116	112	128	28.9	09	11	M	R	-2.52167	1	1	0	0	2		1	0	0	0	18.3333	0	0	0	0	0	0	0	0	0	0
1	1	0	1	09117	115	121	22.8	09	8	M	R	-1.17163	2	0	0	0	1	0	0	0	0	1	18.3333	0	0	0	0	0	0	0	1	0	2
1	1	0	1	09118	120	134	28.6	09	8	F	R	-3.27016	1	0	0	0	0	0	0	0	0	0	18.3333	0	0	0	0	0	1	0	1	0	2
1	1	1	1	09119	137	132	30	09	9	M	R	-3.27016	1	0	0	0	0	0	0	0	0	1	18.3333	1	0	1	64	0	0	0	1	0	9
1	1	1	1	09120	111	123	22.7	09	8	F	R	-2.88168	1	1	0	0	0	0	0	0	0	0	18.3333	1	1	1	3120	1	0	0	0	0	1
1	1	1	1	09121	144	134	33.3	09	12	F	R	-2.88168	1	0	0	0	2		1	0	0	1	18.3333	1	0	1	0	0	0	0	1	0	9
1	1	1	1	09122	137	136	24.8	09	11	M	R	-2.10647	1	0	0	2	1		1	0	0	0	18.3333	1	0	1	176	0	0	0	0	0	1
1	1	1	1	09123	140	133	28.8	09	13	M	R	-3.27016	1	0	0	1	3		1	0	0	0	18.3333	1	0	1	1440	0	0	0	0	0	1
1	1	1	1	09124	119	129	24.3	09	10	M	R	-1.20414	2	0	0	1	1	1	0	0	0	0	18.3333	1	0	1	96	0	0	0	0	0	1
1	1	1	1	09125	112	131	23.2	09	10	M	R	-3.27016	1	1	0	2	1	1	1	0	0	1	18.3333	1	0	1	1440	0	1	0	1	0	9
1	1	1	1	09126	112	114	20.2	09	9	M	R	-2.52747	1	1	0	0	3	2	1	0	0	0	18.3333	1	0	1	840	0	0	0	0	0	1
1	1	1	1	09127	130	127	23.2	09	9	M	R	-2.10647	1	0	0	1	0	1	0	0	0	0	18.3333	1	0	1	440	0	0	0	0	0	1
1	1	1	1	09128	105	130	27.8	09	9	M	R	1.88231	4	1	0	0	0	0	0	0	0	0	18.3333	1	0	1	520	0	0	0	0	0	1
1	1	1	1	09129	132	122	22.5	09	10	M	R	1.1304	4	0	0	0	2	2	1	0	0	0	18.3333	1	0	1	128	0	0	0	0	0	1
1	1	1	1	09130	116	127	22.7	09	10	M	R	-3.27016	1	0	1	1	1	2	1	0	0	0	18.3333	1	0	1	304	0	0	0	0	0	1
1	1	1	1	09131	120	130	23.5	09	10	M	R	-2.88168	1	0	0	1	1	1	0	0	0	0	18.3333	1	0	1	1640	1	0	0	0	0	1
1	1	1	1	09132	122	125	22.8	09	8	F	R	-3.27016	1	0	1	0	0	0	0	0	0	0	18.3333	1	0	1	176	0	0	0	0	0	1
1	1	1	1	09133	124	135	28.8	09	10	M	R	-2.91596	1	0	0	0	0	0	0	0	0	1	18.3333	1	1	1	480	0	0	0	1	0	9
1	1	1	1	09202	112	139	30.7	09	12	F	R	0.365761	3	1	0	1	1		0	0	0	0	18.3333	1	0	1	0	0	0	0	0	0	1
1	1	1	1	09203	117	134	28	09	11	F	R	-3.27016	1	0	1	0	1		0	0	0	0	18.3333	1	0	1	0	0	1	0	1	0	9
1	1	1	1	09204	130	126	24.8	09	12	F	R	-2.88168	1	0	0	1	3		1	0	0	0	18.3333	1	0	1	560	0	0	0	0	0	1
1	1	1	1	09205	142	139	32.8	09	10	F	R	-2.88168	1	0	0	0	0	0	0	0	0	1	18.3333	1	0	1	2240	1	0	0	1	0	9
1	1	1	1	09206	137	140	31.3	09	13	M	R	-3.27016	1	0	0	1	2		1	0	1	0	18.3333	1	0	1	1080	0	0	0	0	1	10
1	1	1	1	09207	121	143	37.4	09	11	F	R	-3.27016	1	0	0	0	0		0	0	0	0	18.3333	1	0	1	600	0	0	0	0	0	1
1	1	1	1	09209	129	143	31.2	09	13	F	R	-2.52747	1	0	1	1	1		0	0	0	0	18.3333	1	0	1	1560	1	1	0	1	0	9
1	1	1	1	09210	98	139	30.4	09	12	M	R	-2.88168	1	1	1	1	1		0	0	0	1	18.3333	1	0	1	208	0	1	0	1	0	9
1	1	1	1	09211	140	139	30.7	09	13	M	R	-0.94142	2	0	0	1	2		1	0	0	0	18.3333	1	0	1	192	0	0	0	0	0	1
1	1	1	1	09212	131	142	33.4	09	13	M	R	-2.88168	1	0	0	0	1		0	0	0	0	18.3333	1	0	1	840	0	1	0	1	0	9
1	1	1	1	09213	129	133	25.4	09	11	M	R	-2.88168	1	0	0	1	1		0	0	0	0	18.3333	1	0	1	960	0	1	0	1	0	9
1	1	0	1	09214	114	140	31.5	09	11	M	R	-2.88168	1	1	0	0	0		0	0	0	0	18.3333	0	0	0	0	0	0	0	0	0	0
1	1	1	1	09215	115	147	36.7	09	11	F	R	-0.94142	2	0	0	0	0		0	0	0	0	18.3333	1	0	1	112	0	0	0	0	0	1
1	1	1	1	09216	106	134	28.8	09	10	M	R	-3.27016	1	1	0	0	0	0	0	0	0	0	18.3333	1	0	1	144	0	1	0	1	0	9
1	1	1	1	09217	132	142	33.7	09	9	M	R	-2.91596	1	0	0	0	0	0	0	1	1	1	18.3333	1	0	1	128	0	0	0	1	1	15
1	1	1	1	09218	158	145	34.6	09	11	M	R	-3.27016	1	0	0	0	0		0	0	0	1	18.3333	1	0	1	680	0	0	0	1	0	9
1	1	0	1	09219	127	139	30.1	09	11	M	R	-2.49496	1	0	0	0	0		0	0	0	0	18.3333	0	0	0	0	0	0	0	0	0	0
1	1	1	1	09220	127	131	30.7	09	11	M	R	-1.94684	1	0	0	0	1		0	0	0	1	18.3333	1	0	1	1120	0	0	0	1	0	9
1	1	1	1	09221	105	140	31.5	09	10	F	R	-2.88168	1	1	0	0	0	0	0	0	0	0	18.3333	1	0	1	0	0	0	0	0	0	1
1	1	1	1	09223	115	130	23.1	09	11	F	R	-2.88168	1	0	0	2	2		1	0	0	0	18.3333	1	0	1	1240	0	0	0	0	0	1
1	1	1	1	09224	125	125	22.1	09	10	F	R	-3.27016	1	0	0	1	2	2	1	0	1	1	18.3333	1	0	1	1640	1	0	0	1	1	13
1	1	1	1	09225	129	144	31.5	09	11	F	R	-2.88168	1	0	0	1	0		0	0	1	0	18.3333	1	0	1	960	0	1	0	1	1	13
1	1	1	1	09226	132	141	31.1	09	10	M	R	-1.88214	2	0	0	0	0	0	0	0	0	0	18.3333	1	0	1	1760	1	0	0	0	0	1
1	1	1	1	09227	129	159	41.3	09	12	F	R	-3.27016	1	0	0	0	0		0	1	0	0	18.3333	1	0	1	2640	1	1	0	1	1	14
1	1	1	1	09228	112	143	30	09	10	F	R	-2.52747	1	1	0	1	0	0	0	0	0	0	18.3333	1	0	1	80	0	0	0	0	0	1
1	1	1	1	09301	112	142	35.8	09	11	F	R	-1.55835	2	1	0	0	0		0	0	0	0	18.3333	1	0	1	1920	1	0	0	0	0	1
1	1	1	1	09302	111	136	29.3	09	13	M	R	-2.52747	1	1	0	1	2		1	0	0	0	18.3333	1	0	1	1240	0	0	0	0	0	1
1	1	0	1	09303	128	140	30.5	09	12	M	R	-1.36947	2	0	0	1	1		0	0	0	0	18.3333	0	0	0	0	0	0	0	0	0	0
0	1	1	1	10002	129	124	24.4	10	7	M	R	-1.94684	1	0	0	0	0	0	0	0	0	0	35.8974	1	0	1	1520	1	0	0	0	0	1
0	1	1	1	10101	117	131	28	10	7	F	R	-0.192931	3	0	0	0	0	0	0	1	0	0	35.8974	1	0	1	0	0	0	0	0	1	11
0	1	1	1	10102	118	133	28.5	10	10	M	R	1.88231	4	0	1	0	0	0	0	0	0	1	35.8974	1	0	1	1040	0	1	0	1	0	9
0	1	0	1	10103	104	142	28.8	10	12	F	R	-2.88168	1	1	0	2	1		1	0	0	1	35.8974	0	0	0	0	0	1	0	1	0	2
0	1	1	1	10104	140	135	29.9	10	12	M	R	-2.88168	1	0	0	0	1		0	0	0	0	35.8974	1	0	1	1160	0	0	0	0	0	1
0	1	1	1	10105	119	129	25.1	10	10	F	R	-2.88168	1	0	0	0	1	1	0	0	0	0	35.8974	1	0	1	2480	1	0	0	0	0	1
0	1	1	1	10106	118	132	24.2	10	10	M	R	-1.91787	2	0	0	1	0	1	0	0	0	0	35.8974	1	0	1	960	0	0	0	0	0	1
0	1	1	1	10107	105	127	22.1	10	10	M	R	-1.91787	2	1	0	2	1	2	1	0	0	0	35.8974	1	0	1	1080	0	0	0	0	0	1
0	1	1	1	10109	107	150	45.4	10	12	F	R	-0.057943	3	1	0	0	0		0	0	0	0	35.8974	1	1	1	144	0	0	0	0	0	1
0	1	1	1	10111	141	130	25.6	10	8	F	R	0.582272	3	0	0	0	0	0	0	0	0	1	35.8974	1	0	1	80	0	0	0	1	0	9
0	1	1	1	10112	122	134	25.5	10	13	M	R	-1.20414	2	0	0	2	2		1	0	0	0	35.8974	1	0	1	176	0	0	0	0	0	1
0	1	1	1	10113	98	133	28.2	10	11	M	R	-1.55835	2	1	0	0	1		0	1	0	0	35.8974	1	0	1	1840	1	1	0	1	1	14
0	1	1	1	10114	103	130	24	10	10	M	R	-1.55835	2	1	0	1	1	1	0	0	0	1	35.8974	1	0	1	144	0	0	0	1	0	9
0	1	1	1	10115	121	129	25.8	10	8	F	R	-2.10647	1	0	0	0	0	0	0	0	0	0	35.8974	1	0	1	880	0	0	0	0	0	1
0	1	1	1	10116	122	134	26.8	10	12	M	R	-2.88168	1	0	0	1	2		1	0	0	1	35.8974	1	0	1	1480	0	0	0	1	0	9
0	1	1	1	10117	122	151	33.7	10	11	F	R	-0.809861	2	0	0	1	0		0	0	0	0	35.8974	1	0	1	8560	1	0	0	0	0	1
0	1	1	1	10118	110	143	36.1	10	10	F	R	-1.19835	2	1	0	0	0	0	0	0	0	1	35.8974	1	0	1	176	0	0	0	1	0	9
0	1	1	1	10119	101	136	26.5	10	7	M	R	-3.27016	1	1	0	0	0	0	0	0	0	0	35.8974	1		1		0	0	0	0	0	1
0	1	0	1	10121	105	139	33.6	10	13	M	R	-2.88168	1	1	0	0	2		1	0	0	1	35.8974	0	0	0	0	0	0	0	1	0	2
0	1	1	1	10122	106	120	25.1	10	7	M	R	-2.13319	1	1	0	0	0	0	0	0	0	1	35.8974	1	0	1	520	0	0	0	1	0	9
0	1	0	1	10123	116	134	28.9	10	15	M	R	-2.88168	1	1	0	1	3		1	0	0	1	35.8974	0	0	0	0	0	1	0	1	0	2
0	1	0	1	10124	98	144	34.2	10	10	M	R	-1.55835	2	1	0	0	0	0	0	0	0	0	35.8974	0	0	0	0	0	0	0	0	0	0
0	1	1	1	10125	132	135	23.9	10	8	F	R	-2.88168	1	0	0	1	0	0	0	1	0	0	35.8974	1	0	1	304	0	0	0	0	1	11
0	1	1	1	10203	129	137	28.2	10	8	F	R	-0.84414	2	0	0	0	0	0	0	0	0	0	35.8974	1	0	1	1440	0	0	0	0	0	1
0	1	1	1	10204	118	142	34.6	10	9	F	R	-2.88168	1	0	0	0	0	0	0	0	0	0	35.8974	1	0	1	288	0	0	0	0	0	1
0	1	1	1	10205	120	138	29.8	10	13	M	R	-2.91596	1	0	0	1	2		1	0	0	1	35.8974	1	0	1	224	0	0	0	1	0	9
0	1	1	1	10206	104	135	32.6	10	11	M	R	-2.88168	1	1	0	0	1		0	1	0	0	35.8974	1	0	1	0	0	0	0	0	1	11
0	1	1	1	10207	135	130	23.7	10	12	M	R	-1.20414	2	0	0	2	2		1	1	0	0	35.8974	1	0	1	0	0	0	0	0	1	11
0	1	1	1	10208	113	139	28.1	10	12	M	R	-0.192931	3	1	0	1	1		0	0	0	1	35.8974	1	0	1	1240	0	0	0	1	0	9
0	1	1	1	10209	108	148	35.1	10	11	M	R	-2.88168	1	1	0	0	0		0	0	0	1	35.8974	1	0	1	176	0	0	0	1	0	9
0	1	0	1	10210	128	139	31.3	10	12	M	R	-2.91596	1	0	0	0	1		0	0	0	0	35.8974	0	0	0	0	0	0	0	0	0	0
0	1	1	1	10211	119	129	23.6	10	10	F	R	-0.455654	3	0	1	1	1	1	0	1	0	1	35.8974	1	0	1	304	0	0	0	1	1	14
0	1	1	1	10215	104	150	42.8	10	14	M	R	-2.88168	1	1	0	0	1		0	0	0	0	35.8974	1	0	1	0	0	0	0	0	0	1
0	1	1	1	10217	96	126	22.4	10	10	M	R	-3.27016	1	1	0	1	1	2	1	0	0	0	35.8974	1	1	1	112	0	0	0	0	0	1
0	1	0	1	10218	122	126	22.8	10	9	M	R	-2.88168	1	0	0	1	1	1	0	0	0	0	35.8974	0	0	0	0	0	0	0	0	0	0
0	1	1	1	10220	125	155	40.9	10	16	M	R	-3.27016	1	1	0	1	2		1	0	0	1	35.8974	1	0	1	480	0	0	0	1	0	9
0	1	0	1	10222	103	131	28.1	10	9	M	R	-2.88168	1	1	0	0	0	0	0	0	0	0	35.8974	0	0	0	0	0	1	0	1	0	2
0	1	0	1	10302	139	145	38.4	10	11	F	R	-2.52747	1	0	0	0	0		0	0	0	0	35.8974	0	0	0	0	0	0	0	0	0	0
0	1	0	1	10303	112	132	26.4	10	9	F	R	-0.554703	3	1	0	0	0	0	0	0	0	0	35.8974	0	0	0	0	0	0	0	0	0	0
1	1	1	0	11102	123	123	24.3	11	9	M	R	2.65752	5	0	0	0	1	1	0	0	0	0	3.63636	1	0	1	880	0	0	0	0	0	1
1	1	1	0	11103	107	115	22.3	11	8	M	R	0.01247	3	1	0	0	2	0	1	0	0	0	3.63636	1	0	1	1640	1	0	0	0	0	1
1	1	1	0	11104	123	132	26.3	11	11	F	R	0.01247	3	0	0	1	1		0	0	0	0	3.63636	1	0	1	400	0	0	0	0	0	1
1	1	1	0	11106	109	125	26.8	11	8	F	R	0.540665	3	1	0	0	0	0	0	0	1	0	3.63636	1	0	1	520	0	0	0	0	1	10
1	1	1	0	11107	118	120	22	11	7	F	R	-2.13319	1	0	1	0	0	0	0	0	0	0	3.63636	1	0	1	144	0	0	0	0	0	1
1	1	1	0	11108	134	133	30.6	11	10	M	R	0.366677	3	0	1	0	0	0	0	0	0	1	3.63636	1	0	1	224	0	0	0	1	0	9
1	1	1	0	11109	125	126	28.7	11	8	F	R	0.01247	3	0	0	0	0	0	0	0	0	0	3.63636	1	0	1	1160	0	0	0	0	0	1
1	1	1	0	11110	108	143	29	11	11	M	R	-3.27016	1	1	0	1	0		0	1	0	1	3.63636	1	0	1	96	0	0	0	1	1	14
1	1	1	0	11111	117	145	34.6	11	12	F	R	-1.94684	1	1	1	0	0		0	1	0	0	3.63636	1	0	1	480	0	0	0	0	1	11
1	1	0	0	11112	120	140	32.3	11	10	F	R	1.40392	4	0	1	0	0	0	0	0	0	0	3.63636	0	0	0	0	0	0	0	0	0	0
1	1	1	0	11113	121	116	16.6	11	8	F	R	-1.94684	1	0	0	2	1	2	1	0	0	0	3.63636	1	0	1	640	0	0	0	0	0	1
1	1	1	0	11114	126	137	30.1	11	10	F	R	-1.94684	1	0	0	0	0	0	0	0	0	0	3.63636	1	0	1	400	0	0	0	0	0	1
1	1	1	0	11115	111	129	24	11	9	M	R	-0.809861	2	1	0	1	0	1	0	0	0	0	3.63636	1	0	1	144	0	0	0	0	0	1
1	1	1	0	11117	112	119	16.6	11	6	F	R	2.94285	5	1	0	2	0	1	1	0	0	0	3.63636	1	0	1	112	0	0	0	0	0	1
1	1	0	0	11118	120	120	23.1	11	7	F	R	2.94285	5	0	0	0	0	0	0	0	0	0	3.63636	0	0	0	0	0	0	0	0	0	0
1	1	1	0	11119	120	128	27.6	11	9	F	R	0.787673	4	0	0	0	0	0	0	0	0	0	3.63636	1	0	1	0	0	0	0	0	0	1
1	1	1	0	11120	124	127	21.7	11	7	F	R	1.52811	4	0	0	1	0	0	0	0	0	0	3.63636	1	0	1	480	0	0	0	0	0	1
1	1	1	0	11121	106	117	18.8	11	8	F	R	-1.20414	2	1	0	1	1	1	0	0	0	0	3.63636	1	0	1	208	0	0	0	0	0	1
1	1	1	0	11122	118	123	22	11	10	F	R	0.776188	4	0	1	1	2	2	1	0	0	0	3.63636	1	0	1	640	0	0	0	0	0	1
1	1	0	0	11123	104	141	29.8	11	8	F	R	0.01247	3	1	0	0	0	0	0	0	0	0	3.63636	0	0	0	0	0	0	0	0	0	0
1	1	0	0	11124	127	135	26.7	11	11	F	R	1.55139	4	0	1	1	1		0	0	0	0	3.63636	0	0	0	0	0	0	0	0	0	0
1	1	1	0	11125	106	125	19.8	11	7	F	R	-0.84414	2	1	1	2	0	0	1	0	0	0	3.63636	1	0	1	520	0	0	0	0	0	1
1	1	0	0	11126	137	132	25.5	11	8	F	R	3.02986	5	0	0	0	0	0	0	0	0	0	3.63636	0	0	0	0	0	0	0	0	0	0
1	1	1	0	11128	107	133	27.7	11	8	M	R	-0.034658	3	1	0	0	0	0	0	0	0	0	3.63636	1	0	1	1720	1	0	0	0	0	1
1	1	1	0	11129	120	121	24.7	11	9	F	R	0.582272	3	0	0	0	1	0	0	0	0	0	3.63636	1	0	1	1600	1	0	0	0	0	1
1	1	0	0	11130	135	115	17.1	11	7	F	R	3.02986	5	0	0	1	1	1	0	0	1	0	3.63636	0	0	0	0	0	0	0	0	1	3
1	1	1	0	11131	130	133	25.7	11	9	M	R	0.366677	3	0	0	1	0	0	0	0	0	0	3.63636	1	0	1	0	0	0	0	0	0	1
1	1	1	0	11132	126	119	17.4	11	7	M	R	-0.547138	3	0	0	2	0	2	1	0	0	0	3.63636	1	0	1	1880	1	0	0	0	0	1
1	1	1	0	11133	100	131	24.3	11	8	F	R	0.776188	4	1	0	0	0	0	0	0	0	0	3.63636	1	0	1	32	0	0	0	0	0	1
1	1	1	0	11134	122	134	23.3	11	9	M	R	1.55139	4	0	0	2	0	1	1	0	0	0	3.63636	1	1	1	192	0	0	0	0	0	1
1	1	0	0	11135	122	131	22.6	11	8	M	R	-0.535653	3	0	0	2	0	0	1	0	0	0	3.63636	0	0	0	0	0	0	0	0	0	0
1	1	1	0	11137	124	130	27.4	11	9	F	R	0.779617	4	0	1	0	0	0	0	0	0	0	3.63636	1	0	1	128	0	0	0	0	0	1
1	1	1	0	11138	131	136	28.2	11	8	F	R	1.55139	4	0	0	0	0	0	0	0	0	0	3.63636	1	0	1	128	0	0	0	0	0	1
1	1	1	0	11139	129	131	24.4	11	10	M	R	-1.19835	2	0	0	1	1	1	0	0	0	0	3.63636	1	0	1	560	0	0	0	0	0	1
1	1	0	0	11140	116	119	23.2	11	7	F	R	0.787673	4	0	0	0	0	0	0	0	0	0	3.63636	0	0	0	0	0	0	0	0	0	0
1	1	1	0	11141	113	128	22.9	11	8	F	R	-0.956649	2	1	0	1	0	0	0	0	0	0	3.63636	1	0	1	208	0	0	0	0	0	1
1	1	1	0	11142	112	128	21.9	11	7	F	R	-0.956649	2	1	0	1	0	0	0	0	0	0	3.63636	1	0	1	1000	0	0	0	0	0	1
1	1	0	0	11143	122	123	22.6	11	7	M	R	0.787673	4	0	0	0	0	0	0	0	0	0	3.63636	0	0	0	0	0	0	0	0	0	0
1	1	1	0	11201	119	142	26.7	11	11	F	R	1.1186	4	0	0	2	0		1	0	0	0	3.63636	1	0	1	600	0	0	0	0	0	1
1	1	1	0	11202	110	137	30.9	11	11	F	R	1.88231	4	1	0	0	1		0	1	0	0	3.63636	1	0	1	0	0	0	0	0	1	11
1	1	0	0	11203	120	134	31.3	11	8	F	R	3.66939	5	0	0	0	0	0	0	0	0	0	3.63636	0	0	0	0	0	0	0	0	0	0
1	1	1	0	11205	121	142	32.1	11	11	M	R	0.776188	4	0	0	0	0		0	0	0	0	3.63636	1	0	1	0	0	0	0	0	0	1
1	1	1	0	11206	104	127	22.1	11	10	F	R	1.55139	4	1	1	1	1	2	1	0	1	0	3.63636	1	0	1	64	0	0	0	0	1	10
1	1	1	0	11207	111	133	26.6	11	10	M	R	2.5034	5	1	0	0	0	1	0	0	0	0	3.63636	1	0	1	192	0	0	0	0	0	1
1	1	1	0	11209	117	132	23.4	11	11	M	R	-1.94684	1	0	1	2	1		1	0	0	0	3.63636	1	0	1	680	0	0	0	0	0	1
1	1	1	0	11210	125	129	21	11	8	F	R	1.55139	4	0	0	2	0	1	1	0	0	0	3.63636	1	0	1	48	0	0	0	0	0	1
1	1	1	0	11211	110	128	24.2	11	9	F	R	2.5152	5	1	1	0	0	0	0	1	0	0	3.63636	1	0	1	64	0	0	0	0	1	11
1	1	0	0	11212	127	128	21.5	11	8	F	R	0.228065	3	0	0	1	0	0	0	0	0	0	3.63636	0	0	0	0	0	0	0	0	0	0
1	1	1	0	11213	105	128	24	11	9	F	R	-1.31086	2	1	0	0	0	1	0	1	0	0	3.63636	1	0	1	1080	0	0	0	0	1	11
1	1	0	0	11214	134	143	30.9	11	12	M	R	-0.809861	2	0	0	1	0		0	0	0	0	3.63636	0	0	0	0	0	0	0	0	0	0
1	1	1	0	11215	139	132	30	11	10	M	R	-1.35798	2	0	0	0	0	0	0	0	0	0	3.63636	1	0	1	176	0	0	0	0	0	1
1	1	0	0	11216	149	124	18.5	11	10	M	R	-1.94684	1	0	0	3	2	3	1	0	0	0	3.63636	0	0	0	0	0	0	0	0	0	0
1	1	0	0	11217	130	143	29.7	11	10	M	R	-2.88168	1	0	1	1	0	0	0	0	0	0	3.63636	0	0	0	0	0	0	0	0	0	0
1	1	1	0	11218	111	136	25.7	11	12	F	R	1.14188	4	1	0	2	2		1	0	0	0	3.63636	1	0	1	240	0	0	0	0	0	1
1	1	0	0	11219	123	123	22.2	11	8	M	R	1.51422	4	0	0	0	0	0	0	0	0	0	3.63636	0	0	0	0	0	0	0	0	0	0
1	1	1	0	12102	100	124	24	12	7	M	R	0.016385	3	1	0	0	0	0	0	0	0	0	4.65116	1	0	1	0	0	0	0	0	0	1
1	1	1	0	12103	128	130	23.9	12	8	M	R	0.399187	3	0	0	1	0	0	0	0	1	0	4.65116	1	0	1	1400	0	0	0	0	1	10
1	1	1	0	12106	104	121	21.4	12	6	M	R	1.77251	4	1	0	0	0	0	0	0	0	0	4.65116	0	1	1	64	0	0	0	0	0	1
1	1	1	0	12107	138	143	33.1	12	11	M	R	0.753394	3	0	0	0	0		0	0	0	0	4.65116	1	0	1	128	0	0	0	0	0	1
1	1	1	0	12110	146	121	22	12	8	M	R	1.14188	4	0	0	0	1	1	0	0	0	0	4.65116	1	0	1	80	0	0	0	0	0	1
1	1	1	0	12111	106	139	31.2	12	12	M	R	-0.455654	3	1	0	0	1		0	0	0	0	4.65116	1	0	1	48	0	0	0	0	0	1
1	1	1	0	12112	146	133	28.5	12	13	M	R	-1.69934	2	0	0	1	3		1	0	0	0	4.65116	1	0	1	48	0	0	0	0	0	1
1	1	0	0	12113	114	118	20.1	12	9	F	R	2.54513	5	1	0	0	2	2	1	0	0	0	4.65116	0	0	0	0	0	0	0	0	0	0
1	1	1	0	12114	111	139	39.3	12	12	M	R	-1.20414	2	1	0	0	1		0	0	0	0	4.65116	1	0	1	1080	0	1	0	1	0	9
1	1	1	0	12115	128	127	29	12	9	F	R	3.90665	5	0	0	0	0	0	0	0	0	0	4.65116	1	0	1	48	0	0	0	0	0	1
1	1	1	0	12117	110	122	20.5	12	8	F	R	0.366677	3	1	0	1	0	1	0	0	0	0	4.65116	1	0	1	1560	1	0	0	0	0	1
1	1	0	0	12119	108	127	24	12	8	M	R	1.51711	4	1	0	0	0	0	0	0	0	0	4.65116	0	0	0	0	0	0	0	0	0	0
1	1	1	0	12122	117	129	23.2	12	9	M	R	2.17913	5	0	0	1	0	1	0	0	0	0	4.65116	1	0	1	80	0	0	0	0	0	1
1	1	1	0	12123	106	132	28	12	10	F	R	-0.068937	3	1	0	0	1	0	0	0	0	0	4.65116	1		1		0	0	0	0	0	1
1	1	1	0	12124	120	128	22.7	12	9	M	R	2.5152	5	0	0	1	0	1	0	0	0	1	4.65116	1	0	1	960	0	0	0	1	0	9
1	1	1	0	12125	128	137	28	12	11	F	R	2.30331	5	0	0	1	1		0	0	0	0	4.65116	1	0	1	760	0	0	0	0	0	1
1	1	1	0	12127	125	131	23	12	9	F	R	0.319549	3	0	0	1	0	1	0	1	0	0	4.65116	1	1	1	480	0	0	0	0	1	11
1	1	1	0	12129	135	143	24.9	12	8	F	R	1.55139	4	0	0	2	0	0	1	0	0	0	4.65116	1	0	1	720	0	0	0	0	0	1
1	1	1	0	12130	116	129	23.3	12	9	F	R	0.328774	3	0	0	1	0	1	0	0	0	0	4.65116	1	0	1	2040	1	0	0	0	0	1
1	1	1	0	12131	124	137	31.2	12	11	F	R	0.366677	3	0	0	0	1		0	0	0	0	4.65116	1	0	1	48	0	0	0	0	0	1
1	1	0	0	12201	123	127	27.9	12	9	M	R	1.9056	4	0	0	0	0	0	0	0	0	0	4.65116	0	0	0	0	0	0	0	0	0	0
1	1	0	0	12202	106	136	28.3	12	10	M	R	1.9056	4	1	0	0	0	0	0	0	0	0	4.65116	0	0	0	0	0	0	0	0	0	0
1	1	1	0	12203	121	132	26.6	12	10	M	R	1.9056	4	0	0	0	0	1	0	0	0	0	4.65116	1	0	1	880	0	0	0	0	0	1
1	1	1	0	12204	118	137	29.3	12	11	M	R	-0.423144	3	0	0	0	0		0	0	0	0	4.65116	1	0	1	64	0	0	0	0	0	1
1	1	1	0	12206	138	131	22.7	12	11	M	R	2.63215	5	0	1	2	1		1	0	0	0	4.65116	1	0	1	520	0	0	0	0	0	1
1	1	1	0	12207	123	121	15.9	12	8	M	R	1.14188	4	0	0	3	1	3	1	0	0	0	4.65116	1	0	1	400	0	0	0	0	0	1
1	1	1	0	12208	143	133	29	12	10	F	R	-0.034658	3	0	0	0	0	0	0	1	0	0	4.65116	1	0	1	96	0	0	0	0	1	11
1	1	1	0	12209	140	139	28.3	12	12	M	R	0.776188	4	0	0	1	1		0	0	0	0	4.65116	1	0	1	0	0	0	0	0	0	1
1	1	1	0	12210	140	160	36.6	12	13	M	R	-0.809861	2	0	0	2	0		1	0	0	1	4.65116	1	0	1	1440	0	0	0	1	0	9
1	1	1	0	12211	115	128	25.2	12	8	F	R	1.9056	4	0	0	0	0	0	0	0	0	0	4.65116	1	0	1	760	0	0	0	0	0	1
1	1	1	0	12212	120	148	35.1	12	11	M	R	1.1629	4	0	0	0	0		0	0	0	0	4.65116	1	0	1	192	0	0	0	0	0	1
1	1	1	0	12213	127	129	22.5	12	9	M	R	1.1304	4	0	0	1	0	1	0	0	0	0	4.65116	1	0	1	480	0	0	0	0	0	1
1	1	1	0	12214	120	131	29.4	12	11	F	R	-0.034658	3	0	0	0	2		1	1	0	0	4.65116	1	0	1	600	0	0	0	0	1	11
1	1	0	0	12216	131	124	26.1	12	7	M	R	2.53333	5	0	0	0	0	0	0	0	0	0	4.65116	0	0	0	0	0	0	0	0	0	0
1	1	1	0	12218	118	131	29.4	12	9	F	R	1.91482	5	0	0	0	0	0	0	0	0	0	4.65116	1	0	1	1000	0	0	0	0	0	1
1	1	1	0	12219	126	123	24.7	12	10	F	R	0.787673	4	0	0	0	2	1	1	0	0	0	4.65116	1	0	1	520	0	0	0	0	0	1
1	1	1	0	12220	117	145	35.9	12	11	F	R	1.9056	4	0	0	0	0		0	0	0	0	4.65116	1	0	1	80	0	0	0	0	0	1
1	1	1	0	12223	141	131	26.1	12	10	F	R	0.741909	3	0	0	0	1	1	0	0	0	0	4.65116	1	0	1	1160	0	0	0	0	0	1
1	1	0	0	12224	118	137	27.9	12	8	F	R	3.28091	5	0	0	0	0	0	0	0	0	0	4.65116	0	0	0	0	0	0	0	0	0	0
1	1	1	0	12225	125	147	33.5	12	11	F	R	-0.068937	3	0	0	0	0		0	0	0	0	4.65116	1	0	1	5320	1	0	0	0	0	1
1	1	0	0	12227	143	140	32	12	10	F	R	1.75148	4	0	0	0	0	0	0	0	0	0	4.65116	0	0	0	0	0	0	0	0	0	0
1	1	0	0	12228	124	149	34.9	12	12	F	R	1.9056	4	0	0	1	0		0	0	0	0	4.65116	0	0	0	0	0	0	0	0	0	0
1	1	0	0	12301	123	143	31.7	12	11	F	R	1.1629	4	0	0	0	0		0	0	0	0	4.65116	0	0	0	0	0	0	0	0	0	0
1	1	1	1	13103	129	117	18.8	13	9	M	R	2.16764	5	0	0	1	2	3	1	0	0	0	12.2449	1	0	1	920	0	0	0	0	0	1
1	1	1	1	13105	112	128	24.8	13	9	F	R	-0.956649	2	1	0	0	0	0	0	0	0	0	12.2449	1	0	1	112	0	0	0	0	0	1
1	1	1	1	13201	133	127	25	13	9	F	R	1.79801	4	0	0	0	0	0	0	0	0	0	12.2449	1	0	1	5920	1	0	0	0	0	1
1	1	1	1	13203	139	122	23.1	13	10	F	R	4.0236	5	0	0	0	2	2	1	0	0	0	12.2449	1	0	1	64	0	0	0	0	0	1
1	1	1	1	13204	117	138	30.2	13	9	F	R	3.25988	5	0	0	0	0	0	0	0	0	0	12.2449	1	0	1	48	0	0	0	0	0	1
1	1	0	1	13205	122	121	30	13	6	M	R	2.52443	5	0		0	0	0	0	0	0	0	12.2449	0	0	0	0	0	0	0	0	0	0
1	1	0	1	13206	106	125	25.4	13	10	M	R	2.65752	5	1	0	0	2	1	1	0	0	1	12.2449	0	0	0	0	0	0	0	1	0	2
1	1	1	1	13207	131	130	23	13	8	M	R	0.787673	4	0	0	1	0	0	0	0	0	0	12.2449	1	0	1	0	0	0	0	0	0	1
1	1	0	1	13208	108	128	19.1	13	10	F	R	-0.034658	3	1	0	3	1	3	1	0	0	1	12.2449	0	0	0	0	0	0	0	1	0	2
1	1	1	1	13210	120	123	23	13	10	M	R	3.90665	5	0		0	2	2	1	0	1	0	12.2449	1	0	1	144	0	0	0	0	1	10
1	1	1	1	13211	130	136	31.7	13	15	M	R	0.01247	3	0	0	1	3		1	0	1	0	12.2449	1	0	1	3040	1	0	0	0	1	10
1	1	1	1	13212	125	120	22.5	13	10	M	R	3.26712	5	0	0	0	2	2	1	1	0	0	12.2449	1	0	1	1720	1	0	0	0	1	11
1	1	1	1	13213	135	161	33	13	15	M	R	-0.181446	3	0	0	3	1		1	0	0	0	12.2449	1	0	1	0	0	0	0	0	0	1
1	1	1	1	13214	115	140	34.2	13	10	M	R	-0.547138	3	0	0	0	0	0	0	0	1	0	12.2449	1	1	1	48	0	0	0	0	1	10
1	1	1	1	13215	113	130	31	13	10	F	R	1.9056	4	1	0	0	1	0	0	0	0	0	12.2449	1	0	1	0	0	0	0	0	0	1
1	1	1	1	13216	123	127	28.6	13	9	M	R	3.15474	5	0	0	0	0	0	0	0	1	0	12.2449	1	0	1	32	0	0	0	0	1	10
1	1	1	1	13217	101	115	18.8	13	8	M	R	2.67034	5	1	0	1	2	2	1	0	0	0	12.2449	1	0	1	1640	1	0	0	0	0	1
1	1	1	1	13218	106	126	21.9	13	10	M	R	1.53959	4	1	0	1	1	2	1	0	0	1	12.2449	1	0	1	1720	1	0	0	1	0	9
1	1	1	1	13219	124	120	21.3	13	9	F	R	2.16764	5	0	0	0	2	1	1	0	0	0	12.2449	1	0	1	2040	1	0	0	0	0	1
1	1	0	1	13301	134	130	22.8	13	10	M	R	3.29705	5	0	0	2	1	2	1	0	0	0	12.2449	0	0	0	0	0	0	0	0	0	0
1	1	1	1	13302	120	125	21.4	13	10	M	R	1.83519	4	0	0	2	2	2	1	0	0	0	12.2449	1	0	1	64	0	0	0	0	0	1
1	1	1	1	13303	107	135	29.1	13	11	F	R	1.9056	4	1		0	1		0	0	0	0	12.2449	1	0	1	400	0	0	0	0	0	1
1	1	1	1	13304	86	133	27	13	9	F	R	1.88231	4	1	0	0	0	0	0	0	0	0	12.2449	1	0	1	10080	1	0	0	0	0	1
1	1	0	1	13305	130	130	26.5	13	8	F	R	4.6332	5	0	1	0	0	0	0	0	0	0	12.2449	0	0	0	0	0	0	0	0	0	0
1	1	1	1	13306	125	138	32.5	13	12	M	R	1.9056	4	0	0	0	1		0	0	1	0	12.2449	1	0	1	1640	1	0	0	0	1	10
1	1	1	1	13307	128	129	26.8	13	10	M	R	0.366677	3	0	0	0	1	0	0	0	0	0	12.2449	1	0	1	960	0	0	0	0	0	1
1	1	1	1	13308	124	141	32.6	13	11	M	R	3.38406	5	0	0	0	0		0	1	0	0	12.2449	1	0	1	7400	1	0	0	0	1	11
1	1	1	1	13309	113	150	42.1	13	12	M	R	1.93212	5	1	0	0	0		0	0	1	0	12.2449	1	1	1	256	0	0	0	0	1	10
1	1	1	1	13310	113	130	21.5	13	12	M	R	2.63215	5	1	0	3	2		1	0	0	0	12.2449	1	1	1	224	0	0	0	0	0	1
1	1	1	1	13311	135	130	26.2	13	11	M	R	1.51422	4	0	0	0	1		0	0	0	0	12.2449	1	0	1	2920	1	0	0	0	0	1
1	1	1	1	13312	128	155	39.3	13	12	M	R	1.1186	4	0	0	0	0		0	0	1	0	12.2449	1	0	1	480	0	0	0	0	1	10
1	1	1	1	13313	128	136	29.1	13	15	M	R	2.65752	5	1	0	2	3		1	0	1	0	12.2449	1	1	1	2680	1	0	0	0	1	10
1	1	1	1	13314	119	136	28.9	13	12	M	R	3.26712	5	1	0	1	1		0	0	0	1	12.2449	1	0	1	0	0	0	0	1	0	9
1	1	1	1	13315	117	133	31.1	13	11	M	R	3.27168	5	0	0	0	1		0	0	0	1	12.2449	1	0	1	48	0	0	0	1	0	9
1	1	0	1	13316	142	132	31.3	13	9	F	R	3.28091	5	0	0	0	0	0	0	0	0	0	12.2449	0	0	0	0	0	0	0	0	0	0
1	1	1	1	13317	109	142	33.6	13	11	M	R	3.29705	5	1	0	0	0		0	0	1	0	12.2449	1	0	1	64	0	0	0	0	1	10
1	1	1	1	13318	109	129	24.2	13	10	M	R	2.55436	5	1	0	1	1	1	0	0	0	0	12.2449	0	1	1	96	0	0	0	0	0	1
1	1	1	1	13319	123	144	40.3	13	14	M	R	4.6332	5	0	0	0	2		1	0	1	0	12.2449	1	0	1	1000	0	0	0	0	1	10
1	1	1	1	13321	119	125	21.5	13	12	M	R	1.9056	4	1	0	2	3		1	0	1	1	12.2449	1	0	1	440	0	0	0	1	1	13
1	1	1	1	13322	123	134	28	13	9	M	R	1.9056	4	0	0	0	0	0	0	0	1	0	12.2449	1	0	1	600	0	0	0	0	1	10
1	1	1	1	13323	92	135	29.9	13	10	F	R	0.764388	4	1	0	0	0	0	0	0	0	0	12.2449	1	0	1	920	0	0	0	0	0	1
1	1	1	1	13324	121	136	30.1	13	11	F	R	2.65752	5	0		0	1		0	0	0	0	12.2449	1	0	1	0	0	0	0	0	0	1
1	1	1	1	13325	107	134	29.3	13	11	M	R	3.26712	5	1	0	0	1		0	0	0	0	12.2449	1	0	1	2720	1	0	0	0	0	1
1	1	1	1	13326	128	150	38.2	13	12	M	R	2.64137	5	0	0	0	0		0	1	1	0	12.2449	1	0	1	240	0	0	0	0	1	12
1	1	1	1	13327	112	154	41.5	13	13	F	R	-1.59263	2	1	0	0	0		0	0	0	0	12.2449	1	0	1	64	0	0	0	0	0	1
1	1	1	1	13328	120	130	25	13	9	F	R	-0.376016	3	0	0	0	0	0	0	0	0	0	12.2449	1	0	1	64	0	0	0	0	0	1
1	1	1	1	13329	137	132	32.5	13	9	F	R	-0.034658	3	0	0	0	0	0	0	0	0	0	12.2449	1	0	1	112	0	0	0	0	0	1
1	1	0	1	13330	110	137	22.5	13	12	F	R	3.26712	5	1	0	3	2		1	0	0	0	12.2449	0	0	0	0	0	0	0	0	0	0
1	1	0	1	13331	108	153	47.3	13	13	F	R	3.66939	5	1	0	0	0		0	0	0	0	12.2449	0	0	0	0	0	0	0	0	0	0
0	1	1	0	14101	91	116	19.3	14	7	M	R	0.787673	4	1	0	0	1	1	0	0	0	0	3.44828	1	0	1	48	0	0	0	0	0	1
0	1	1	0	14102	128	108	17.6	14	6	M	R	1.55139	4	0	0	0	1	1	0	0	0	0	3.44828	1	0	1	0	0	0	0	0	0	1
0	1	1	0	14103	115	120	21.7	14	8	M	R	3.38406	5	0	0	0	1	1	0	0	0	0	3.44828	1	0	1	11480	1	0	0	0	0	1
0	1	1	0	14104	123	122	20.4	14	7	F	R	2.37176	5	0	0	1	0	0	0	0	0	0	3.44828	0	0	1	96	0	0	0	0	0	1
0	1	1	0	14105	115	121	21.6	14	10	M	R	2.54513	5	0	0	1	2	2	1	0	0	0	3.44828	1	0	1	1240	0	0	0	0	0	1
0	1	0	0	14106	131	107	16.8	14	5	M	R	1.9056	4	0	0	0	0	0	0	0	0	0	3.44828	0	0	0	0	0	0	0	0	0	0
0	1	1	0	14107	123	116	19.6	14	7	M	R	2.65752	5	0	0	0	1	1	0	0	0	0	3.44828	1	0	1	1160	0	0	0	0	0	1
0	1	1	0	14108	127	120	23.7	14	5	F	R	-2.13319	1	0	0	0	0	0	0	0	0	0	3.44828	1	1	1	192	0	0	0	0	0	1
0	1	1	0	14110	125	114	16.3	14	8	F	R	-1.35798	2	0	0	2	2	2	1	1	0	0	3.44828	1	0	1	128	0	0	0	0	1	11
0	1	1	0	14111	122	131	26	14	8	M	R	3.90665	5	0	0	0	0	0	0	0	0	0	3.44828	1	0	1	0	0	0	0	0	0	1
0	1	1	0	14112	140	127	21	14	7	M	R	0.399187	3	0	0	2	0	0	1	0	0	0	3.44828	1	0	1	240	0	0	0	0	0	1
0	1	1	0	14113	136	124	20.2	14	10	F	R	1.13962	4	0	0	2	2	3	1	0	0	0	3.44828	1	0	1	176	0	0	0	0	0	1
0	1	1	0	14114	124	129	23	14	12	M	R	3.66939	5	0	0	2	2		1	0	0	1	3.44828	1	0	1	112	0	0	0	1	0	9
0	1	1	0	14115	124	131	25.5	14	10	M	R	-0.034658	3	0	0	1	1	1	0	0	0	0	3.44828	1	0	1	4720	1	0	0	0	0	1
0	1	1	0	14116	104	127	23.7	14	10	M	R	1.0461	4	1	0	1	1	1	0	0	0	0	3.44828	1	0	1	1280	0	0	0	0	0	1
0	1	0	0	14117	123	135	27.5	14	8	F	R	0.319549	3	0	0	0	0	0	0	0	0	0	3.44828	0	0	0	0	0	0	0	0	0	0
0	1	1	0	14118	116	139	28.6	14	9	M	R	0.753394	3	0	0	0	0	0	0	0	0	0	3.44828	1	0	1	64	0	0	0	0	0	1
0	1	1	0	14119	128	135	29.5	14	8	F	R	-2.88168	1	0	0	0	0	0	0	0	0	0	3.44828	1	1	1	336	0	0	0	0	0	1
0	1	1	0	14120	125	144	34.9	14	10	F	R	2.14919	5	0	0	0	0	0	0	0	0	0	3.44828	1	0	1	560	0	0	0	0	0	1
0	1	1	0	14121	127	134	23.5	14	9	M	R	-0.809861	2	0	0	2	0	1	1	0	0	0	3.44828	1	0	1	0	0	0	0	0	0	1
0	1	1	0	14122	124	142	35.7	14	13	M	R	2.63215	5	0	0	0	1		0	0	0	1	3.44828	1	1	1	272	0	0	0	1	0	9
0	1	1	0	14123	129	133	26.9	14	12	M	R	4.0236	5	0	0	1	2		1	0	0	0	3.44828	1	0	1	96	0	0	0	0	0	1
0	1	1	0	14201	122	133	28.9	14	10	M	R	0.193786	3	0	0	0	0	0	0	0	0	0	3.44828	1	0	1	2760	1	0	0	0	0	1
0	1	1	0	14202	118	136	29.1	14	9	M	R	1.55139	4	0	0	0	0	0	0	0	0	0	3.44828	1	0	1	880	0	0	0	0	0	1
0	1	1	0	14203	128	116	19.3	14	8	F	R	2.26614	5	0	0	0	1	1	0	0	0	0	3.44828	1	0	1	64	0	0	0	0	0	1
0	1	0	0	14204	130	130	29.2	14	11	F	R	0.837667	4	0	0	0	2		1	0	0	0	3.44828	0	0	0	0	0	0	0	0	0	0
0	1	0	0	14205	122	120	22.5	14	8	M	R	0.942813	4	0	0	0	1	0	0	0	0	0	3.44828	0	0	0	0	0	0	0	0	0	0
0	1	1	0	14206	123	124	24.8	14	10	M	R	0.791588	4	0	0	0	2	1	1	0	0	0	3.44828	1	0	1	880	0	0	0	0	0	1
0	1	1	0	14207	141	129	25.4	14	9	M	R	4.0236	5	0	0	0	0	0	0	1	0	0	3.44828	1	0	1	32	0	0	0	0	1	11
0	1	1	0	14208	118	134	28.3	14	10	M	R	1.9056	4	0	0	0	0	0	0	0	0	0	3.44828	1	1	1	224	0	0	0	0	0	1
0	1	1	0	14209	110	127	24.6	14	12	M	R	1.14188	4	1	0	1	3		1	0	0	0	3.44828	1	0	1	2320	1	0	0	0	0	1
0	1	1	0	14210	126	135	32	14	11	F	R	3.26712	5	0	0	0	1		0	0	0	0	3.44828	1	1	1	4200	1	0	0	0	0	1
0	1	1	0	14211	102	132	20.7	14	8	M	R	2.87863	5	1	0	3	0	1	1	0	0	0	3.44828	1	1	1	440	0	0	0	0	0	1
0	1	1	0	14301	118	127	24.4	14	10	M	R	1.42721	4	0	0	0	1	1	0	0	0	0	3.44828	1	0	1	176	0	0	0	0	0	1
0	1	1	0	14302	123	140	38.5	14	10	F	R	3.63511	5	0	0	0	0	0	0	0	0	0	3.44828	1	0	1	0	0	0	0	0	0	1
0	1	1	0	14303	121	137	37.1	14	11	F	R	1.9056	4	0	0	0	1		0	0	0	0	3.44828	1	0	1	1880	1	0	0	0	0	1
0	1	0	0	14304	115	124	22.5	14	9	F	R	2.27794	5	0	0	0	1	1	0	0	0	0	3.44828	0	0	0	0	0	0	0	0	0	0
0	1	1	0	14305	118	123	22.5	14	9	M	R	2.52899	5	0	0	0	1	1	0	0	0	0	3.44828	1	1	1	1920	1	0	0	0	0	1
0	1	1	0	14306	116	120	23.6	14	9	F	R	0.319549	3	0	0	0	2	1	1	0	0	0	3.44828	1	0	1	224	0	0	0	0	0	1
0	1	1	0	14307	114	129	26	14	10	M	R	1.55139	4	1	0	0	1	1	0	0	0	0	3.44828	1	0	1	1520	1	0	0	0	0	1
0	1	1	0	14308	125	127	24.8	14	10	M	R	1.32252	4	0	0	0	1	1	0	0	0	0	3.44828	1	0	1	560	0	0	0	0	0	1
0	1	1	0	14309	116	138	31.1	14	10	F	R	3.29705	5	0	0	0	0	0	0	0	0	0	3.44828	1	1	1	352	0	0	0	0	0	1
0	1	1	0	14310	122	138	31.7	14	11	M	R	2.65752	5	0	0	0	0		0	0	0	0	3.44828	1	0	1	400	0	0	0	0	0	1
0	1	1	0	14311	96	137	25.1	14	10	F	R	1.03872	4	1	0	2	0	1	1	0	0	0	3.44828	1	1	1	3000	1	0	0	0	0	1
0	1	1	0	14312	137	136	29.1	14	11	F	R	2.94285	5	0	0	0	1		0	1	0	0	3.44828	1	0	1	64	0	0	1	1	1	14
0	1	1	0	14313	124	138	32.5	14	10	M	R	3.29705	5	0	0	0	0	0	0	0	0	0	3.44828	1	0	1	4480	1	0	0	0	0	1
0	1	0	0	14314	124	136	32.1	14	9	F	R	3.27168	5	0	0	0	0	0	0	0	0	0	3.44828	0	0	0	0	0	0	0	0	0	0
0	1	1	0	14315	117	142	35.6	14	11	F	R	-1.19835	2	0	0	0	0		0	0	0	0	3.44828	1	0	1	1800	1	0	0	0	0	1
0	1	0	0	14316	146	137	29.8	14	11	F	R	0.72906	3	0	0	0	1		0	0	0	0	3.44828	0	0	0	0	0	0	0	0	0	0
0	1	1	0	14317	119	139	30.2	14	11	F	R	0.399187	3	0	0	0	0		0	0	0	0	3.44828	1	0	1	1000	0	0	0	0	0	1
0	1	1	0	14318	121	147	27	14	13	F	R	-1.19835	2	0	0	3	1		1	0	0	0	3.44828	1	0	1	800	0	0	0	0	0	1
0	1	1	0	14319	114	142	40.6	14	10	F	R	0.787673	4	1	0	0	0	0	0	0	0	0	3.44828	1	0	1	32	0	0	0	0	0	1
0	1	0	0	14320	123	144	30.3	14	14	M	R	1.14188	4	0	0	2	2		1	0	0	0	3.44828	0	0	0	0	0	0	0	0	0	0
0	1	1	0	14321	124	148	34.9	14	15	M	R	-1.38127	2	1	0	2	2		1	0	0	0	3.44828	1	0	1	176	0	0	0	0	0	1
0	1	1	0	14322	128	129	26.4	14	11	M	R	-0.809861	2	0	0	0	2		1	0	0	0	3.44828	1	0	1	2240	1	0	0	0	0	1
0	1	0	0	14323	127	140	32.1	14	11	M	R	-1.55835	2	0	0	0	0		0	0	0	0	3.44828	0	0	0	0	0	0	0	0	0	0
0	1	0	0	14324	124	134	25.9	14	12	M	R	-0.982752	2	0	0	2	2		1	0	0	0	3.44828	0	0	0	0	0	0	0	0	0	0
0	1	1	0	14325	124	136	25.2	14	11	M	R	1.42721	4	0	0	2	1		1	0	0	0	3.44828	1	0	1	2120	1	0	0	0	0	1
1	0	1	0	15101	104	118	20	15	9	M	U	2.55436	5	1	0	1	2	2	1	0	0	0	1.88679	1	0	1	176	0	0	0	0	0	1
1	0	1	0	15102	106	147	28	15	8	M	U	0.228065	3	1	0	2	0	0	1	0	0	0	1.88679	1	0	1	3560	1	0	0	0	0	1
1	0	1	0	15103	113	141	25	15	9	M	U	-0.547138	3	1	0	2	0	0	1	0	0	0	1.88679	1	0	1	3520	1	0	0	0	0	1
1	0	0	0	15104	109	133	23	15	10	M	U	0.787673	4	1	0	2	0	2	1	0	0	0	1.88679	0	0	0	0	0	0	0	0	0	0
1	0	0	0	15105	111	128	22	15	8	M	U	1.19852	4	1	0	1	0	1	0	0	0	0	1.88679	0	0	0	0	0	0	0	0	0	0
1	0	0	0	15106	102	116	16	15	7	M	U	2.94285	5	1	0	3	1	2	1	0	0	0	1.88679	0	0	0	0	0	0	0	0	0	0
1	0	0	0	15107	121	124	24	15	6	M	U	1.74199	4	0	0	0	0	0	0	0	0	0	1.88679	0	0	0	0	0	0	0	0	0	0
1	0	0	0	15108	132	124	22	15	7	F	U	1.55139	4	0	0	0	0	0	0	0	0	0	1.88679	0	0	0	0	0	0	0	0	0	0
1	0	0	0	15109	108	133	19	15	9	F	U	2.16099	5	1	0	3	0	2	1	0	0	0	1.88679	0	0	0	0	0	0	0	0	0	0
1	0	0	0	15110	121	133	19	15	8	F	U	0.787673	4	0	0	3	0	1	1	0	0	0	1.88679	0	0	0	0	0	0	0	0	0	0
1	0	0	0	15111	121	122	28	15	7	F	U	2.17913	5	0	0	0	0	0	0	0	0	0	1.88679	0	0	0	0	0	0	0	0	0	0
1	0	1	0	15113	106	130	21	15	9	F	U	2.94285	5	1		2	0	1	1	0	0	0	1.88679	1	0	1	96	0	0	0	0	0	1
1	0	1	0	15114	104	119	20	15	8	M	U	2.19093	5	1	0	1	1	1	0	0	0	0	1.88679	1	0	1	1760	1	0	0	0	0	1
1	0	0	0	15115	126	121	20	15	8	M	U	1.55139	4	0	0	1	1	1	0	0	0	0	1.88679	0	0	0	0	0	0	0	0	0	0
1	0	0	0	15116	114	142	33	15	10	F	U	2.5152	5	1	0	0	0	0	0	0	1	0	1.88679	0	0	0	0	0	0	0	0	1	3
1	0	0	0	15117	126	129	24	15	7	F	U	2.80053	5	0	0	0	0	0	0	0	0	0	1.88679	0	0	0	0	0	0	0	0	0	0
1	0	0	0	15118	140	145	34	15	9	F	U	3.28091	5	0	0	0	0	0	0	0	0	0	1.88679	0	0	0	0	0	0	0	0	0	0
1	0	0	0	15119	110	120	20	15	7	M	U	0.399187	3	1	0	1	0	1	0	0	0	0	1.88679	0	0	0	0	0	0	0	0	0	0
1	0	0	0	15120	115	121	21	15	8	M	U	-0.061718	3	0	0	1	1	1	0	0	0	0	1.88679	0	0	0	0	0	0	0	0	0	0
1	0	0	0	15121	112	121	18	15	6	M	U	2.88754	5	1	0	2	0	1	1	0	0	0	1.88679	0	0	0	0	0	0	0	0	0	0
1	0	0	0	15122	127	127	21	15	6	F	U	3.0113	5	0	0	1	0	0	0	0	0	0	1.88679	0	0	0	0	0	0	0	0	0	0
1	0	0	0	15123	124	125	18	15	7	F	U	2.65752	5	0	0	3	0	1	1	0	0	0	1.88679	0	0	0	0	0	0	0	0	0	0
1	0	1	0	15124	131	123	20	15	10	F	U	1.23103	4	0	0	2	2	3	1	0	0	0	1.88679	1	0	1	128	0	0	0	0	0	1
1	0	0	0	15125	133	127	23	15	7	F	U	4.6332	5	0	0	0	0	0	0	0	0	0	1.88679	0	0	0	0	0	0	0	0	0	0
1	0	1	0	15126	104	134	28	15	8	F	U	4.279	5	1	0	0	0	0	0	0	0	0	1.88679	1	0	1	80	0	0	0	0	0	1
1	0	0	0	15127	124	125	22	15	7	F	U	1.76527	4	0	0	0	0	0	0	0	0	0	1.88679	0	0	0	0	0	0	0	0	0	0
1	0	0	0	15128	136	135	23	15	9	F	U	3.90665	5	0	0	2	0	1	1	0	0	0	1.88679	0	0	0	0	0	0	0	0	0	0
1	0	0	0	15201	122	131	20	15	8	M	U	2.90567	5	0	0	3	0	1	1	0	0	0	1.88679	0	0	0	0	0	0	0	0	0	0
1	0	0	0	15203	119	137	25	15	9	M	U	0.399187	3	0	0	2	0	0	1	0	0	0	1.88679	0	0	0	0	0	0	0	0	0	0
1	0	0	0	15204	97	142	29	15	10	M	U	4.0236	5	1	0	1	0	0	0	0	0	0	1.88679	0	0	0	0	0	0	0	0	0	0
1	0	0	0	15205	135	138	24	15	10	M	U	2.16099	5	0	0	3	0	1	1	0	0	0	1.88679	0	0	0	0	0	0	0	0	0	0
1	0	0	0	15207	140	126	19	15	9	M	U	4.279	5	0	0	3	1	2	1	0	0	0	1.88679	0	0	0	0	0	0	0	0	0	0
1	0	0	0	15208	124	131	28	15	11	M	U	3.02986	5	0	0	0	1		0	0	0	1	1.88679	0	0	0	0	0	1	0	1	0	2
1	0	0	0	15209	112	141	28	15	10	M	U	3.38406	5	1	0	1	0	0	0	0	0	0	1.88679	0	0	0	0	0	0	0	0	0	0
1	0	0	0	15210	115	129	22	15	9	M	U	4.279	5	0	0	2	0	1	1	0	0	0	1.88679	0	0	0	0	0	0	0	0	0	0
1	0	0	0	15211	143	137	28	15	9	M	U	0.787673	4	0	0	0	0	0	0	0	0	0	1.88679	0	0	0	0	0	1	0	1	0	2
1	0	0	0	15212	106	133	27	15	9	F	U	2.65752	5	1	0	0	0	0	0	0	0	0	1.88679	0	0	0	0	0	0	0	0	0	0
1	0	0	0	15213	122	135	28	15	9	M	U	3.26712	5	0	0	0	0	0	0	0	0	0	1.88679	0	0	0	0	0	0	0	0	0	0
1	0	0	0	15214	123	145	29	15	11	F	U	0.702	3	0	0	2	0		1	0	0	0	1.88679	0	0	0	0	0	0	0	0	0	0
1	0	0	0	15216	127	160	31	15	11	F	U	2.91747	5	0	0	3	0		1	0	0	0	1.88679	0	0	0	0	0	0	0	0	0	0
1	0	0	0	15217	134	144	26	15	11	F	U	1.03872	4	0	0	3	0		1	0	0	0	1.88679	0	0	0	0	0	0	0	0	0	0
1	0	0	0	15218	141	122	21	15	8	F	U	0.954613	4	0	0	1	0	1	0	0	0	0	1.88679	0	0	0	0	0	0	0	0	0	0
1	0	0	0	15220	146	117	20	15	7	F	U	-1.3073	2	0	0	0	0	0	0	0	0	0	1.88679	0	0	0	0	0	0	0	0	0	0
1	0	0	0	15221	128	118	19	15	7	F	U	4.279	5	0	0	1	0	1	0	0	0	0	1.88679	0	0	0	0	0	0	0	0	0	0
1	0	0	0	15222	125	140	34	15	10	F	U	1.12574	4	0	0	0	0	0	0	0	0	0	1.88679	0	0	0	0	0	0	0	0	0	0
1	0	0	0	15223	114	133	29	15	11	F	U	2.19093	5	1	0	0	1		0	0	0	0	1.88679	0	0	0	0	0	0	0	0	0	0
1	0	0	0	15224	102	141	31	15	11	F	U	1.86843	4	1	0	0	0		0	0	0	0	1.88679	0	0	0	0	0	0	0	0	0	0
1	0	0	0	15225	117	142	28	15	9	F	U	2.27794	5	0	0	1	0	0	0	0	0	0	1.88679	0	0	0	0	0	0	0	0	0	0
1	0	0	0	15226	125	131	29	15	9	F	U	2.22912	5	0	0	0	0	0	0	0	0	0	1.88679	0	0	0	0	0	0	0	0	0	0
1	0	1	0	15227	118	128	18	15	8	F	U	1.41572	4	0	0	3	0	2	1	0	0	0	1.88679	1	0	1	4480	1	0	0	0	0	1
1	0	1	0	15228	125	128	23	15	8	F	U	1.02724	4	0	0	1	0	0	0	0	0	0	1.88679	1	0	1	48	0	0	0	0	0	1
1	0	0	0	15229	133	131	26	15	8	F	U	2.26614	5	0	0	0	0	0	0	0	0	0	1.88679	0	0	0	0	0	0	0	0	0	0
1	0	0	0	15230	111	130	19	15	8	F	U	2.15376	5	1	0	3	0	1	1	0	0	0	1.88679	0	0	0	0	0	0	0	0	0	0
0	0	1	0	16101	119	105	16.7	16	8	F	U	-2.52167	1	0	0	0	3	2	1	0	0	0	3.38983	1	0	1	64	0	0	1	1	0	9
0	0	0	0	16102	125	116	18.7	16	7	F	U	0.17941	3	0	0	1	0	1	0	0	0	0	3.38983	0	0	0	0	0	0	1	1	0	2
0	0	1	0	16103	122	120	26.1	16	9	F	U	0.062464	3	0	0	0	2	0	1	0	0	0	3.38983	1	0	1	480	0	0	1	1	0	9
0	0	0	0	16104	141	110	19.3	16	6	M	U	1.76527	4	0	0	0	1	0	0	0	0	0	3.38983	0	0	0	0	0	0	0	0	0	0
0	0	0	0	16105	133	125	28.5	16	7	F	U	-1.74647	2	0	0	0	0	0	0	0	0	0	3.38983	0	0	0	0	0	0	0	0	0	0
0	0	0	0	16106	127	125	24.8	16	8	M	U	1.61952	4	0	0	0	0	0	0	0	0	0	3.38983	0	0	0	0	0	0	0	0	0	0
0	0	1	0	16107	117	116	23.9	16	9	M	U	-1.88214	2	0	0	0	2	1	1	0	0	0	3.38983	1	0	1	2040	1	0	0	0	0	1
0	0	0	0	16109	124	115	21.6	16	8	M	U	-0.172221	3	0	0	0	2	1	1	0	0	0	3.38983	0	0	0	0	0	0	0	0	0	0
0	0	0	0	16110	135	122	23	16	8	F	U	1.6031	4	0	0	0	0	0	0	0	0	0	3.38983	0	0	0	0	0	0	0	0	0	0
0	0	0	0	16111	118	120	21.3	16	7	F	U	2.27794	5	0	0	0	0	0	0	0	0	0	3.38983	0	0	0	0	0	0	0	0	0	0
0	0	1	0	16112	119	120	28.6	16	6	M	U	2.80053	5	0	0	0	0	0	0	0	0	0	3.38983	1	0	1	0	0	0	0	0	0	1
0	0	1	0	16113	124	115	21.4	16	8	M	U	-0.209076	3	0	0	0	2	1	1	0	0	0	3.38983	1	0	1	128	0	0	0	0	0	1
0	0	1	0	16114	111	115	21.8	16	7	M	U	-0.972794	2	1	0	0	1	0	0	0	0	0	3.38983	1	0	1	9360	1	0	0	0	0	1
0	0	0	0	16115	140	127	31.6	16	9	M	U	-0.935624	2	0	0	0	0	0	0	0	0	1	3.38983	0	0	0	0	0	1	0	1	0	2
0	0	1	0	16116	119	115	21.8	16	7	M	U	-0.918814	2	0	0	0	1	0	0	0	0	0	3.38983	1	0	1	1320	0	0	0	0	0	1
0	0	0	0	16117	103	120	22.6	16	8	M	U	0.328774	3	1	0	0	1	0	0	0	0	0	3.38983	0	0	0	0	0	0	0	0	0	0
0	0	1	0	16118	128	126	26.1	16	10	M	U	-2.52167	1	0	0	0	1	1	0	0	0	0	3.38983	1	0	1	600	0	0	0	0	0	1
0	0	0	0	16119	124	110	17.3	16	7	M	U	-2.52167	1	0	0	0	2	2	1	0	0	0	3.38983	0	0	0	0	0	0	0	0	0	0
0	0	0	0	16120	133	120	25.7	16	7	F	U	-1.88214	2	0	0	0	0	0	0	0	0	0	3.38983	0	0	0	0	0	0	0	0	0	0
0	0	0	0	16121	122	140	31.9	16	10	F	U	0.581593	3	0	0	0	0	0	0	0	0	0	3.38983	0	0	0	0	0	0	0	0	0	0
0	0	0	0	16122	124	110	16.2	16	8	F	U	1.02724	4	0	0	1	2	3	1	0	0	0	3.38983	0	0	0	0	0	0	0	0	0	0
0	0	1	0	16123	123	132	28.1	16	10	F	U	0.652006	3	0	0	0	1	0	0	0	0	0	3.38983	1	0	1	0	0	0	0	0	0	1
0	0	1	0	16124	137	140	35.8	16	10	F	U	-2.52167	1	0	0	0	0	0	0	0	0	0	3.38983	1	0	1	32	0	0	0	0	0	1
0	0	1	0	16125	119	120	24	16	7	F	U	0.764388	4	0	0	0	0	0	0	0	0	0	3.38983	1	0	1	600	0	0	0	0	0	1
0	0	1	0	16126	113	123	23.9	16	9	M	U	-1.31086	2	1	0	0	1	1	0	0	0	0	3.38983	1	0	1	48	0	0	0	0	0	1
0	0	0	0	16127	140	132	25.3	16	9	F	U	2.34607	5	0	0	0	0	0	0	0	0	0	3.38983	0	0	0	0	0	0	0	0	0	0
0	0	0	0	16128	134	112	18	16	8	F	U	-1.3073	2	0	0	0	2	2	1	0	0	0	3.38983	0	0	0	0	0	0	0	0	0	0
0	0	0	0	16201	145	127	25.4	16	10	M	U	-1.55835	2	0	0	0	1	1	0	0	0	0	3.38983	0	0	0	0	0	0	0	0	0	0
0	0	0	0	16202	117	124	24.7	16	8	M	U	0.764388	4	0	0	0	0	0	0	0	0	0	3.38983	0	0	0	0	0	0	0	0	0	0
0	0	0	0	16203	134	140	35.5	16	11	M	U	3.02986	5	0	0	0	0		0	0	0	0	3.38983	0	0	0	0	0	0	0	0	0	0
0	0	1	0	16204	134	139	26.7	16	11	F	U	-1.55835	2	0	0	2	0		1	0	0	0	3.38983	1	0	1	64	0	0	0	0	0	1
0	0	0	0	16205	134	130	34.6	16	9	F	U	2.17913	5	0	0	0	0	0	0	0	0	0	3.38983	0	0	0	0	0	0	0	0	0	0
0	0	1	0	16206	110	121	24.5	16	10	F	U	-1.69934	2	1	0	0	2	1	1	0	0	0	3.38983	1	0	1	440	0	0	0	0	0	1
0	0	0	0	16207	100	135	25.8	16	10	F	U	-0.547138	3	1	0	1	0	1	0	0	0	0	3.38983	0	0	0	0	0	0	0	0	0	0
0	0	0	0	16208	132	134	27.7	16	10	F	U	0.228065	3	0	0	0	0	0	0	0	0	0	3.38983	0	0	0	0	0	0	0	0	0	0
0	0	0	0	16209	135	125	25.3	16	10	M	U	-0.584308	3	0	0	0	2	1	1	0	0	0	3.38983	0	0	0	0	0	0	0	0	0	0
0	0	0	0	16210	128	120	23.7	16	9	M	U	-1.19835	2	0	0	0	2	1	1	0	0	0	3.38983	0	0	0	0	0	0	0	0	0	0
0	0	0	0	16211	124	125	25.8	16	8	F	U	-0.584308	3	0	0	0	0	0	0	0	0	0	3.38983	0	0	0	0	0	0	0	0	0	0
0	0	0	0	16301	137	158	37.3	16	14	F	U	-2.88168	1	0	0	2	0		1	0	0	0	3.38983	0	0	0	0	0	0	0	0	0	0
0	0	0	0	16302	128	140	27.8	16	12	F	U	1.79064	4	0	0	2	1		1	0	0	0	3.38983	0	0	0	0	0	0	0	0	0	0
0	0	0	0	16303	120	146	37.8	16	14	F	U	-1.04458	2	0	0	0	1		0	0	0	0	3.38983	0	0	0	0	0	0	0	0	0	0
0	0	0	0	16304	125	137	45.8	16	13	F	U	0.387702	3	0	0	0	2		1	0	0	0	3.38983	0	0	0	0	0	0	0	0	0	0
0	0	0	0	16305	144	129	25.2	16	11	F	U	-0.197591	3	0	0	1	2		1	0	0	0	3.38983	0	0	0	0	0	0	1	1	0	2
0	0	0	0	16306	122	123	27.4	16	10	F	U	3.27168	5	0	0	0	2	0	1	0	0	0	3.38983	0	0	0	0	0	0	0	0	0	0
0	0	0	0	16307	120	126	24.7	16	10	F	U	1.02724	4	0	0	0	1	1	0	0	0	0	3.38983	0	0	0	0	0	0	0	0	0	0
0	0	0	0	16308	125	132	26	16	11	M	U	3.89051	5	0	0	1	1		0	0	0	0	3.38983	0	0	0	0	0	0	0	0	0	0
0	0	0	0	16309	124	135	28.8	16	11	F	U	-1.31086	2	0	0	0	1		0	0	0	0	3.38983	0	0	0	0	0	0	0	0	0	0
0	0	0	0	16310	128	123	23.3	16	11	F	U	-1.69934	2	0	0	0	3		1	0	0	0	3.38983	0	0	0	0	0	0	0	0	0	0
0	0	1	0	16311	125	122	23.8	16	11	M	U	2.54513	5	0	0	0	3		1	0	0	1	3.38983	1	0	1	400	0	1	0	1	0	9
0	0	0	0	16312	125	131	31.4	16	10	F	U	-1.19835	2	0	0	0	1	0	0	0	0	0	3.38983	0	0	0	0	0	0	0	0	0	0
0	0	0	0	16313	130	135	30.9	16	11	M	U	-1.94684	1	0	0	0	1		0	0	0	0	3.38983	0	0	0	0	0	0	0	0	0	0
0	0	0	0	16314	124	135	28	16	11	F	U	-3.27016	1	0	0	0	1		0	0	0	0	3.38983	0	0	0	0	0	0	0	0	0	0
0	0	1	0	16315	125	133	29.4	16	10	F	U	-1.31086	2	0	0	0	0	0	0	0	0	0	3.38983	1	0	1	80	0	0	0	0	0	1
0	0	1	0	16401	127	135	31.5	16	12	M	U	0.990068	4	0	0	0	1		0	0	0	0	3.38983	1	0	1	0	0	0	0	0	0	1
0	0	0	0	16402	98	125	26.7	16	10	M	U	3.02986	5	1	0	0	2	0	1	0	0	0	3.38983	0	0	0	0	0	0	0	0	0	0
0	0	0	0	16403	120	130	30.5	16	9	M	U	3.66939	5	0	0	0	0	0	0	0	0	0	3.38983	0	0	0	0	0	0	0	0	0	0
0	0	0	0	16404	127	125	26.9	16	11	F	U	-0.547138	3	0	0	0	3		1	0	0	0	3.38983	0	0	0	0	0	0	0	0	0	0
0	0	1	0	16405	122	140	30.7	16	12	M	U	2.14485	5	0	0	1	1		0	0	0	0	3.38983	1	0	1	80	0	0	0	0	0	1
0	0	1	0	16406	127	137	30.9	16	12	F	U	-0.924139	2	0	0	0	2		1	0	0	0	3.38983	1	0	1	2840	1	0	0	0	0	1
0	1	1	1	17101	129	128	26.6	17	7	M	U	1.42721	4	0	0	0	0	0	0	0	0	0	17.5439	1	0	1	64	0	0	0	0	0	1
0	1	0	1	17102	126	128	23.5	17	7	F	U	1.55139	4	0	0	0	0	0	0	0	0	0	17.5439	0	0	0	0	0	0	0	0	0	0
0	1	0	1	17103	140	124	24.9	17	8	F	U	3.66939	5	0	1	0	0	0	0	0	0	0	17.5439	0	0	0	0	0	0	0	0	0	0
0	1	1	1	17104	130	130	25.4	17	10	F	U	2.65752	5	0	0	0	1	1	0	0	0	0	17.5439	1	0	1	1440	0	0	0	0	0	1
0	1	0	1	17105	130	118	18.1	17	7	F	U	1.1186	4	0	0	1	0	1	0	0	0	0	17.5439	0	0	0	0	0	0	0	0	0	0
0	1	1	1	17106	122	117	18.2	17	7	M	U	2.94285	5	0	0	1	0	1	0	0	0	1	17.5439	1	0	1	1240	0	0	0	1	0	9
0	1	0	1	17107	129	108	16.6	17	6	F	U	1.11425	4	0	0	0	1	1	0	0	0	0	17.5439	0	0	0	0	0	0	0	0	0	0
0	1	1	1	17108	102	118	22.9	17	9	M	U	-1.74647	2	1	0	0	2	1	1	1	0	1	17.5439	1	0	1	0	0	0	0	1	1	14
0	1	0	1	17110	142	114	17.3	17	7	M	U	0.945704	4	0	0	1	1	2	1	0	0	0	17.5439	0	0	0	0	0	0	0	0	0	0
0	1	1	1	17111	129	122	24	17	9	M	U	2.94285	5	0	0	0	1	1	0	0	0	0	17.5439	1	0	1	800	0	0	0	0	0	1
0	1	1	1	17112	110	127	24.5	17	8	M	U	2.26903	5	1	0	0	0	0	0	0	0	0	17.5439	1	0	1	16840	1	0	0	0	0	1
0	1	1	1	17113	130	126	24.2	17	9	F	U	-2.54361	1	0		0	1	0	0	0	0	1	17.5439	1	0	1	1720	1	0	0	1	0	9
0	1	1	1	17114	111	119	19.5	17	8	M	U	-1.77898	2	1	0	1	1	1	0	0	0	0	17.5439	1	0	1	1480	0	0	0	0	0	1
0	1	0	1	17115	134	120	21.3	17	8	F	U	2.19093	5	0	0	0	1	1	0	0	0	0	17.5439	0	0	0	0	0	0	0	0	0	0
0	1	0	1	17116	134	122	22.4	17	7	F	U	3.14294	5	0	0	0	0	0	0	0	0	0	17.5439	0	0	0	0	0	0	0	0	0	0
0	1	1	1	17117	132	120	21.4	17	8	F	U	2.80053	5	0	0	0	1	1	0	0	0	0	17.5439	1	0	1	0	0	0	0	0	0	1
0	1	1	1	17118	126	127	22.2	17	9	F	U	0.787673	4	0	0	1	0	1	0	0	0	0	17.5439	1	0	1	48	0	0	0	0	0	1
0	1	1	1	17119	97	122	19.9	17	8	F	U	0.776188	4	1	0	1	0	1	0	0	0	0	17.5439	1	0	1	20480	1	0	0	0	0	1
0	1	0	1	17120	126	121	20.5	17	8	F	U	1.41572	4	0		1	0	1	0	0	0	0	17.5439	0	0	0	0	0	0	0	0	0	0
0	1	1	1	17121	110	125	22.8	17	7	M	U	3.66939	5	1	0	0	0	0	0	0	0	0	17.5439	1	0	1	0	0	0	0	0	0	1
0	1	0	1	17122	112	125	22.8	17	7	F	U	2.94285	5	1	0	0	0	0	0	0	0	0	17.5439	0	0	0	0	0	0	0	0	0	0
0	1	1	1	17123	118	126	23	17	6	F	U	1.16393	4	0	0	0	0	0	0	0	0	0	17.5439	1	0	1	19640	1	0	0	0	0	1
0	1	1	1	17124	122	109	15.2	17	7	M	U	-0.558811	3	0	0	2	2	3	1	0	0	0	17.5439	1	0	1	0	0	0	0	0	0	1
0	1	1	1	17125	125	129	23.3	17	9	M	U	1.38145	4	0	0	1	0	1	0	0	0	0	17.5439	1	0	1	48	0	0	0	0	0	1
0	1	0	1	17126	125	117	18.5	17	7	M	U	3.29705	5	0	0	1	0	1	0	0	0	0	17.5439	0	0	0	0	0	0	0	0	0	0
0	1	1	1	17127	110	117	21.2	17	8	M	U	-0.046143	3	1		0	1	1	0	0	0	0	17.5439	1	0	1	1400	0	0	0	0	0	1
0	1	1	1	17128	122	134	24.9	17	8	F	U	2.06074	5	0	0	1	0	0	0	0	0	1	17.5439	1	1	1	27480	1	0	0	1	0	9
0	1	1	1	17129	105	126	21.8	17	9	M	U	-0.096483	3	1	0	1	1	1	0	0	0	0	17.5439	1	1	1	520	0	0	0	0	0	1
0	1	1	1	17130	120	128	27.5	17	7	F	U	1.02724	4	0	0	0	0	0	0	0	0	0	17.5439	1	0	1	0	0	0	0	0	0	1
0	1	0	1	17301	130	128	25.5	17	9	F	U	4.0236	5	0	0	0	0	0	0	0	0	0	17.5439	0	0	0	0	0	0	0	0	0	0
0	1	0	1	17302	133	131	28.2	17	9	M	U	4.6332	5	0	0	0	0	0	0	0	0	0	17.5439	0	0	0	0	0	0	0	0	0	0
0	1	1	1	17303	119	146	37	17	11	M	U	-0.092222	3	0	0	0	0		0	0	0	1	17.5439	1	0	1	128	0	0	0	1	0	9
0	1	0	1	17304	119	147	31.6	17	11	M	U	2.16099	5	0	0	1	0		0	0	0	0	17.5439	0	0	0	0	0	0	0	0	0	0
0	1	0	1	17305	118	150	34.5	17	13	F	U	0.741909	3	1	0	1	0		0	0	0	0	17.5439	0	0	0	0	0	0	0	0	0	0
0	1	0	1	17306	121	136	27	17	10	F	U	0.01247	3	0	0	1	0	1	0	0	0	0	17.5439	0	0	0	0	0	0	0	0	0	0
0	1	1	1	17307	134	147	35.6	17	11	F	U	1.9056	4	0	0	0	0		0	0	0	0	17.5439	1	0	1	288	0	0	0	0	0	1
0	1	1	1	17308	110	141	28.9	17	11	M	U	2.14485	5	1	0	1	0		0	0	0	0	17.5439	1	0	1	30160	1	0	0	0	0	1
0	1	0	1	17309	126	147	35.8	17	12	F	U	-0.558811	3	0	0	0	0		0	0	0	0	17.5439	0	0	0	0	0	0	0	0	0	0
0	1	0	1	17310	132	140	32	17	8	F	U	4.0236	5	0	0	0	0	0	0	0	0	0	17.5439	0	0	0	0	0	0	0	0	0	0
0	1	1	1	17311	134	153	42.7	17	13	F	U	2.54513	5	0	0	0	0		0	0	0	0	17.5439	1	0	1	112	0	0	0	0	0	1
0	1	1	1	17312	115	131	24.7	17	10	M	U	1.42721	4	0	0	1	1	1	0	0	0	1	17.5439	1	0	1	288	0	0	0	1	0	9
0	1	0	1	17313	134	149	29.9	17	12	M	U	2.94285	5	0	0	2	0		1	0	0	1	17.5439	0	0	0	0	0	0	0	1	0	2
0	1	0	1	17314	108	152	34.4	17	11	M	U	1.41572	4	1	0	1	0		0	0	0	0	17.5439	0	0	0	0	0	0	0	0	0	0
0	1	0	1	17315	132	145	31.7	17	12	M	U	-0.034658	3	0	0	1	0		0	0	0	0	17.5439	0	0	0	0	0	0	0	0	0	0
0	1	0	1	17316	122	137	28.1	17	10	M	U	0.01247	3	0	0	0	0	0	0	0	0	1	17.5439	0	0	0	0	0	0	1	1	0	2
0	1	1	1	17317	121	144	31.2	17	12	M	U	4.279	5	0	0	1	0		0	0	0	0	17.5439	1	0	1	96	0	0	0	0	0	1
0	1	1	1	17318	120	133	30.8	17	10	M	U	0.787673	4	0	1	0	0	0	0	0	0	0	17.5439	1	0	1	17280	1	0	0	0	0	1
0	1	0	1	17319	139	156	42.8	17	11	F	U	0.959085	4	0	0	0	0		0	0	0	0	17.5439	0	0	0	0	0	0	0	0	0	0
0	1	1	1	17320	106	137	32.2	17	8	F	U	-1.22029	2	1	0	0	0	0	0	0	0	0	17.5439	1	0	1	1280	0	0	0	0	0	1
0	1	0	1	17323	127	138	34.1	17	12	F	U	1.41572	4	0	0	0	1		0	0	0	1	17.5439	0	0	0	0	0	0	0	1	0	2
0	1	0	1	17324	137	142	29.5	17	13	F	U	1.42721	4	0	0	2	2		1	0	0	0	17.5439	0	0	0	0	0	0	0	0	0	0
0	1	1	1	17325	121	144	29.7	17	11	M	U	1.76993	4	0	0	1	0		0	0	0	0	17.5439	1	0	1	96	0	0	0	0	0	1
0	1	0	1	17326	137	129	24.2	17	8	M	U	1.22181	4	0	0	0	0	0	0	0	0	0	17.5439	0	0	0	0	0	0	0	0	0	0
0	1	1	1	17327	120	152	34.6	17	14	M	U	0.67872	3	0	1	2	1		1	0	0	1	17.5439	1	0	1	208	0	0	1	1	0	9
0	1	0	1	17328	129	160	63.8	17	14	F	U	-1.3073	2	0	0	0	0		0	0	0	0	17.5439	0	0	0	0	0	0	0	0	0	0
0	1	1	1	17329	114	144	32.3	17	11	M	U	3.29705	5	1	0	0	0		0	0	0	0	17.5439	1	0	1	144	0	0	0	0	0	1
0	1	1	1	17330	127	145	33.3	17	11	F	U	3.29705	5	0	0	0	0		0	0	0	0	17.5439	1	0	1	240	0	0	0	0	0	1
0	0	1	1	18101	121	121	22.1	18	7	F	R	-1.12451	2	0	0	0	0	0	0	0	0	0	11.1111	1	0	1	80	0	0	0	0	0	1
0	0	1	1	18102	96	121	20.4	18	7	F	R	-0.736019	3	1	0	0	0	0	0	0	0	0	11.1111	1	0	1	8720	1	0	0	0	0	1
0	0	0	1	18103	100	128	23.1	18	7	F	R	-1.55835	2	1	0	0	0	0	0	0	0	0	11.1111	0	0	0	0	0	0	0	0	0	0
0	0	1	1	18104	111	137	27.4	18	10	M	R	1.58958	4	1	0	1	0	0	0	0	0	0	11.1111	1	1	1	64	0	0	1	1	0	9
0	0	0	1	18105	124	137	26.6	18	10	M	R	1.42721	4	0	0	1	0	1	0	0	0	1	11.1111	0	0	0	0	0	0	0	1	0	2
0	0	0	1	18106	107	142	28	18	10	F	R	-0.809861	2	1	0	1	0	0	0	0	0	0	11.1111	0	0	0	0	0	0	0	0	0	0
0	0	0	1	18107	125	138	25.5	18	10	M	R	1.38579	4	0	0	2	0	1	1	0	0	0	11.1111	0	0	0	0	0	0	0	0	0	0
0	0	0	1	18108	126	128	23	18	10	M	R	-0.446429	3	0	0	1	1	2	1	0	0	0	11.1111	0	0	0	0	0	0	0	0	0	0
0	0	1	1	18109	123	150	30.6	18	11	M	R	-0.547138	3	0	0	2	0		1	0	0	0	11.1111	1	0	1	272	0	0	0	0	0	1
0	0	1	1	18110	126	140	31.5	18	11	M	R	0.366677	3	0	0	0	0		0	0	0	0	11.1111	1	0	1	64	0	0	0	0	0	1
0	0	0	1	18111	140	128	21.5	18	9	M	R	2.5152	5	0	0	2	0	1	1	0	0	0	11.1111	0	0	0	0	0	0	0	0	0	0
0	0	0	1	18112	118	132	26.8	18	10	M	R	-1.12451	2	0	0	0	0	0	0	0	0	0	11.1111	0	0	0	0	0	0	0	0	0	0
0	0	0	1	18113	124	123	19.2	18	7	M	R	0.776188	4	0	0	2	0	1	1	0	0	0	11.1111	0	0	0	0	0	0	0	0	0	0
0	0	1	1	18114	109	137	25.4	18	10	M	R	-1.55835	2	1	0	2	0	1	1	0	0	0	11.1111	1	0	1	2440	1	0	0	0	0	1
0	0	1	1	18115	119	127	27	18	10	M	R	0.303404	3	0	0	0	1	0	0	0	0	1	11.1111	1	1	1	640	0	0	0	1	0	9
0	0	0	1	18116	106	138	31.1	18	11	F	R	1.55139	4	1	0	0	1		0	0	0	0	11.1111	0	0	0	0	0	0	0	0	0	0
0	0	0	1	18117	136	119	20.3	18	7	F	R	0.01247	3	0	0	0	0	0	0	0	0	0	11.1111	0	0	0	0	0	0	0	0	0	0
0	0	0	1	18118	138	122	20.2	18	7	F	R	-0.376016	3	0	0	1	0	0	0	0	0	0	11.1111	0	0	0	0	0	0	0	0	0	0
0	0	1	1	18119	130	128	22.1	18	9	F	R	0.387702	3	0		1	0	1	0	0	0	1	11.1111	1	1	1	80	0	0	0	1	0	9
0	0	0	1	18120	125	118	18.8	18	7	F	R	-0.376016	3	0	0	1	0	1	0	0	0	0	11.1111	0	0	0	0	0	0	0	0	0	0
0	0	1	1	18122	140	141	29	18	10	F	R	2.5152	5	0	0	1	0	0	0	0	0	0	11.1111	1	0	1	0	0	0	0	0	0	1
0	0	0	1	18123	120	144	31.4	18	9	F	R	1.42721	4	0	0	0	0	0	0	0	0	1	11.1111	0	0	0	0	0	0	0	1	0	2
0	0	1	1	18124	108	129	23.6	18	10	F	R	3.26712	5	1	0	1	1	1	0	0	0	0	11.1111	1	0	1	520	0	0	0	0	0	1
0	0	0	1	18125	126	127	21.1	18	8	F	R	-0.569932	3	0	0	1	0	1	0	0	0	0	11.1111	0	0	0	0	0	0	0	0	0	0
0	0	1	1	18126	126	123	24.5	18	7	M	R	3.55245	5	0	0	0	0	0	0	0	0	0	11.1111	1	0	1	80	0	0	0	0	0	1
0	0	1	1	18127	118	125	20.1	18	7	F	R	-1.94684	1	0	0	1	0	0	0	0	0	0	11.1111	1	1	1	800	0	0	0	0	0	1
0	0	1	1	18128	120	127	23	18	7	F	R	-0.809861	2	0	0	0	0	0	0	0	0	0	11.1111	1	0	1	960	0	0	0	0	0	1
0	0	1	1	18129	121	134	23.9	18	8	M	R	0.652006	3	0	0	1	0	0	0	0	0	0	11.1111	0	1	1	112	0	0	0	0	0	1
0	0	1	1	18130	127	129	21.1	18	8	M	R	-1.31086	2	0	0	2	0	1	1	0	0	0	11.1111	1	0	1	272	0	0	0	0	0	1
0	0	0	1	18131	120	134	27.3	18	10	F	R	2.19093	5	0	0	0	0	0	0	0	0	0	11.1111	0	0	0	0	0	0	0	0	0	0
0	0	0	1	18132	117	137	27.4	18	7	F	R	1.55139	4	0	0	0	0	0	0	0	0	0	11.1111	0	0	0	0	0	0	0	0	0	0
0	0	1	1	18133	132	135	25.5	18	10	F	R	-0.809861	2	0	0	1	0	1	0	0	0	0	11.1111	1	0	1	48	0	0	0	0	0	1
0	0	1	1	18134	117	134	29.5	18	10	F	R	0.855801	4	0	0	0	0	0	0	0	0	0	11.1111	1	0	1	760	0	0	0	0	0	1
0	0	0	1	18201	113	126	25.2	18	9	F	R	-1.19835	2	1	0	0	1	0	0	0	0	0	11.1111	0	0	0	0	0	0	0	0	0	0
0	0	0	1	18202	124	122	24	18	9	F	R	-0.736019	3	0	0	0	1	1	0	0	0	0	11.1111	0	0	0	0	0	0	0	0	0	0
0	0	0	1	18203	113	119	20	18	8	F	R	3.15474	5	1	0	0	1	1	0	0	0	0	11.1111	0	0	0	0	0	0	0	0	0	0
0	0	0	1	18204	116	125	22.8	18	8	F	R	3.26712	5	0	0	0	0	0	0	0	0	0	11.1111	0	0	0	0	0	0	0	0	0	0
0	0	1	1	18205	116	131	24.7	18	10	M	R	1.91842	5	0	0	1	1	1	0	0	0	0	11.1111	1	0	1	96	0	0	0	0	0	1
0	0	0	1	18206	112	129	23.7	18	9	M	R	-2.52167	1	1	0	1	0	1	0	0	0	0	11.1111	0	0	0	0	0	0	0	0	0	0
0	0	0	1	18207	135	139	31.8	18	10	M	R	0.381906	3	0	0	0	0	0	0	0	0	0	11.1111	0	0	0	0	0	0	0	0	0	0
0	0	1	1	18208	110	137	23.7	18	12	M	R	1.9056	4	1	0	3	1		1	0	0	0	11.1111	0	1	1	48	0	0	0	0	0	1
0	0	0	1	18209	122	134	27.5	18	10	F	R	0.776188	4	0	0	0	0	0	0	0	0	0	11.1111	0	0	0	0	0	0	0	0	0	0
0	0	1	1	18210	125	135	25.5	18	11	M	R	-0.558938	3	0	0	2	1		1	0	0	1	11.1111	1	0	1	680	0	0	0	1	0	9
0	0	1	1	18211	124	140	29.1	18	11	M	R	-0.181446	3	0	0	1	0		0	0	0	0	11.1111	1	0	1	0	0	0	0	0	0	1
0	0	1	1	18212	116	133	25.1	18	11	M	R	2.63215	5	0	0	1	1		0	0	0	0	11.1111	1	0	1	0	0	0	0	0	0	1
0	0	0	1	18213	145	128	23.4	18	8	F	R	2.49648	5	0	0	0	0	0	0	0	0	0	11.1111	0	0	0	0	0	0	0	0	0	0
0	0	1	1	18214	114	128	27.2	18	9	F	R	2.63215	5	1	0	0	0	0	0	0	0	0	11.1111	1	0	1	0	0	0	0	0	0	1
0	0	1	1	18215	121	142	28	18	10	M	R	2.5152	5	0	0	1	0	0	0	0	0	0	11.1111	1	0	1	224	0	0	0	0	0	1
0	0	1	1	18216	119	135	26.6	18	12	F	R	3.90665	5	1	0	1	2		1	0	0	0	11.1111	1	1	1	192	0	0	0	0	0	1
0	0	1	1	18217	119	148	40.6	18	12	F	R	-0.331818	3	1		0	0		0	0	0	0	11.1111	1	1	1	640	0	0	0	0	0	1
0	0	0	1	18218	114	131	27.9	18	11	M	R	2.47803	5	1	0	0	1		0	0	0	1	11.1111	0	0	0	0	0	0	0	1	0	2
0	0	1	1	18219	106	139	30	18	11	M	R	-0.192931	3	1	0	0	0		0	0	0	0	11.1111	1	0	1	144	0	0	0	0	0	1
0	0	1	1	18220	113	126	26.4	18	10	M	R	-2.88168	1	1	0	0	1	1	0	0	0	1	11.1111	1	1	1	3560	1	0	0	1	0	9
0	0	1	1	18221	117	125	23.2	18	8	F	R	2.10054	5	0	0	0	0	0	0	0	0	0	11.1111	1	0	1	48	0	0	0	0	0	1
0	0	0	1	18222	138	142	31.5	18	11	F	R	-1.17163	2	0	0	0	0		0	0	0	0	11.1111	0	0	0	0	0	0	0	0	0	0
0	0	1	1	18223	127	138	27.7	18	10	F	R	1.55139	4	0	0	1	0	0	0	0	0	0	11.1111	1	0	1	304	0	0	0	0	0	1
0	0	1	1	18224	122	122	19.8	18	9	F	R	2.39102	5	0	0	1	1	2	1	0	0	0	11.1111	1	0	1	1160	0	0	0	0	0	1
0	0	0	1	18225	125	152	33.5	18	14	F	R	0.776188	4	0		2	1		1	0	0	0	11.1111	0	0	0	0	0	0	0	0	0	0
0	0	1	1	18226	120	135	24.5	18	10	F	R	0.776188	4	0	0	2	0	1	1	0	0	0	11.1111	1	0	1	1120	0	0	0	0	0	1
0	0	0	1	18227	145	126	25.7	18	10	M	R	1.1629	4	0	0	0	1	1	0	0	0	0	11.1111	0	0	0	0	0	0	0	0	0	0
0	0	1	1	18228	137	140	27.4	18	10	F	R	1.49094	4	0	0	1	0	0	0	0	0	0	11.1111	1	0	1	560	0	0	0	0	0	1
0	0	1	1	18229	119	148	31.9	18	11	F	R	-3.27016	1	0	0	1	0		0	0	0	0	11.1111	1	0	1	64	0	0	0	0	0	1
0	0	1	1	18230	112	135	26.1	18	10	F	R	2.5034	5	1	0	1	0	1	0	0	0	0	11.1111	1	0	1	112	0	0	0	0	0	1
1	0	0	0	19101	115	127	20.7	19	7	M	R	2.48468	5	0	0	2	0	0	1	0	0	0	6.89655	0	0	0	0	0	0	1	1	0	2
1	0	1	0	19102	128	135	25.5	19	9	M	R	1.00879	4	0	0	1	0	0	0	0	0	0	6.89655	1	0	1	520	0	0	0	0	0	1
1	0	1	0	19103	117	127	22.4	19	8	M	R	2.63215	5	0	0	1	0	0	0	0	0	0	6.89655	1	0	1	64	0	0	0	0	0	1
1	0	1	0	19104	123	145	28.4	19	8	F	R	3.66939	5	0	0	1	0	0	0	0	0	0	6.89655	1	0	1	224	0	0	0	0	0	1
1	0	1	0	19105	117	129	22.8	19	8	M	R	3.99367	5	0	0	1	0	0	0	0	0	0	6.89655	1	0	1	1160	0	0	0	0	0	1
1	0	1	0	19106	119	117	20.4	19	6	M	R	1.52811	4	0	0	0	0	0	0	0	0	0	6.89655	1	0	1	5440	1	0	0	0	0	1
1	0	0	0	19107	133	143	36.2	19	8	F	R	1.40392	4	0	0	0	0	0	0	0	0	0	6.89655	0	0	0	0	0	0	0	0	0	0
1	0	1	0	19108	123	143	40	19	10	M	R	3.121	5	0	0	0	0	0	0	0	0	0	6.89655	1	0	1	32	0	0	0	0	0	1
1	0	1	0	19109	112	123	19.4	19	8	M	R	-1.94684	1	1	0	2	0	2	1	0	0	0	6.89655	1	0	1	7240	1	0	0	0	0	1
1	0	1	0	19110	129	137	30.5	19	9	M	R	2.07806	5	0	0	0	0	0	0	0	0	0	6.89655	1	0	1	96	0	0	0	0	0	1
1	0	1	0	19111	110	130	20.6	19	9	M	R	3.99367	5	1	0	3	0	2	1	0	0	0	6.89655	1	0	1	1800	1	0	0	0	0	1
1	0	1	0	19113	103	131	24.6	19	11	M	R	2.5152	5	1	0	1	1		0	0	0	0	6.89655	1	0	1	112	0	1	1	1	0	9
1	0	1	0	19114	101	117	19.4	19	8	F	R	1.74	4	1	0	0	1	1	0	0	0	0	6.89655	1	0	1	6880	1	0	0	0	0	1
1	0	1	0	19115	119	133	27.6	19	10	F	R	0.439277	3	0	0	0	0	0	0	0	0	1	6.89655	1	0	1	480	0	0	0	1	0	9
1	0	1	0	19116	109	123	20	19	8	F	R	3.38406	5	1	0	1	0	1	0	0	0	0	6.89655	1	0	1	0	0	0	0	0	0	1
1	0	0	0	19117	137	127	28.4	19	8	F	R	0.01247	3	0	0	0	0	0	0	0	0	0	6.89655	0	0	0	0	0	0	0	0	0	0
1	0	0	0	19118	128	133	25.9	19	8	F	R	1.41572	4	0	0	0	0	0	0	0	0	0	6.89655	0	0	0	0	0	0	0	0	0	0
1	0	1	0	19119	110	117	18.3	19	7	F	R	3.66939	5	1	0	1	0	1	0	0	0	0	6.89655	1	0	1	13360	1	0	0	0	0	1
1	0	0	0	19120	113	133	29.8	19	9	F	R	1.55139	4	1	0	0	0	0	0	0	0	0	6.89655	0	0	0	0	0	0	0	0	0	0
1	0	1	0	19121	112	132	23.3	19	7	M	R	1.55139	4	1	0	1	0	0	0	0	0	0	6.89655	1	0	1	400	0	0	0	0	0	1
1	0	0	0	19122	121	126	22	19	8	M	R	2.24366	5	0	0	1	0	1	0	0	0	0	6.89655	0	0	0	0	0	0	0	0	0	0
1	0	1	0	19123	105	125	21.7	19	9	F	R	1.18007	4	1	0	1	1	1	0	0	0	0	6.89655	1	0	1	48	0	0	0	0	0	1
1	0	0	0	19201	139	130	22.4	19	8	F	R	2.64137	5	0	0	1	0	0	0	0	0	0	6.89655	0	0	0	0	0	0	0	0	0	0
1	0	0	0	19202	122	118	18.7	19	7	M	R	2.91291	5	0	0	1	0	1	0	0	0	0	6.89655	0	0	0	0	0	0	0	0	0	0
1	0	0	0	19203	129	132	23.6	19	8	M	R	2.65752	5	0	0	1	0	0	0	0	0	0	6.89655	0	0	0	0	0	0	0	0	0	0
1	0	0	0	19204	121	139	24.2	19	10	M	R	2.65752	5	0	0	3	0	1	1	0	0	0	6.89655	0	0	0	0	0	0	0	0	0	0
1	0	0	0	19205	128	136	24.5	19	9	M	R	2.62035	5	0	0	2	0	0	1	0	0	0	6.89655	0	0	0	0	0	0	0	0	0	0
1	0	1	0	19206	129	130	23.4	19	11	M	R	-0.547138	3	0	0	2	1		1	0	0	0	6.89655	1	0	1	22960	1	0	1	1	0	9
1	0	0	0	19207	133	130	25	19	10	M	R	-1.34513	2	0	0	1	1	1	0	0	0	0	6.89655	0	0	0	0	0	0	0	0	0	0
1	0	0	0	19208	133	141	27.5	19	10	M	R	1.33419	4	0	0	1	0	0	0	0	0	0	6.89655	0	0	0	0	0	0	0	0	0	0
1	0	1	0	19209	130	138	28.4	19	11	M	R	0.228065	3	0	0	1	0		0	0	0	0	6.89655	1	0	1	1040	0	0	0	0	0	1
1	0	1	0	19210	127	138	30.3	19	10	M	R	2.5152	5	0	0	0	0	0	0	0	0	0	6.89655	1	0	1	0	0	0	0	0	0	1
1	0	0	0	19211	122	146	32	19	12	M	R	2.91291	5	0	0	1	0		0	0	0	0	6.89655	0	0	0	0	0	0	0	0	0	0
1	0	0	0	19212	143	156	42.4	19	10	M	R	0.01247	3	0	0	0	0	0	0	0	0	0	6.89655	0	0	0	0	0	0	0	0	0	0
1	0	1	0	19213	131	133	26.3	19	9	M	R	-1.55835	2	0	0	0	0	0	0	0	0	0	6.89655	1	0	1	720	0	0	0	0	0	1
1	0	0	0	19214	134	138	25.1	19	10	M	R	1.9056	4	0	0	2	0	1	1	0	0	0	6.89655	0	0	0	0	0	0	0	0	0	0
1	0	0	0	19215	148	147	33.5	19	10	F	R	2.30331	5	0	0	0	0	0	0	0	0	0	6.89655	0	0	0	0	0	0	0	0	0	0
1	0	1	0	19216	110	128	25.2	19	8	F	R	1.9056	4	1	0	0	0	0	0	0	0	0	6.89655	1	0	1	97680	1	0	0	0	0	1
1	0	1	0	19217	120	139	28.1	19	10	M	R	1.03872	4	0	0	1	0	0	0	0	0	0	6.89655	1	0	1	6160	1	0	0	0	0	1
1	0	1	0	19218	131	147	35.6	19	13	F	R	4.0236	5	0	0	1	1		0	0	0	0	6.89655	1	0	1	560	0	0	0	0	0	1
1	0	0	0	19219	115	148	41.6	19	11	F	R	0.764388	4	0	0	0	0		0	0	1	0	6.89655	0	0	0	0	0	0	0	0	1	3
1	0	1	0	19220	128	128	23.6	19	8	M	R	0.387702	3	0	0	0	0	0	0	0	0	0	6.89655	1	0	1	13680	1	0	0	0	0	1
1	0	0	0	19221	131	133	28.7	19	9	F	R	2.65752	5	0	0	0	0	0	0	0	0	0	6.89655	0	0	0	0	0	0	0	0	0	0
1	0	1	0	19222	134	143	25.6	19	11	F	R	-1.69934	2	0	0	3	0		1	0	0	1	6.89655	1	0	1	112	0	0	0	1	0	9
1	0	1	0	19223	119	130	24.4	19	9	F	R	2.5152	5	0	0	0	0	0	0	0	0	0	6.89655	1	0	1	2720	1	0	0	0	0	1
1	0	1	0	19224	138	129	25	19	8	M	R	-0.021809	3	0	0	0	0	0	0	0	0	0	6.89655	1	0	1	10040	1	0	0	0	0	1
1	0	1	0	19225	136	136	26.2	19	10	F	R	-1.05981	2	0	0	1	0	1	0	0	0	0	6.89655	1	0	1	480	0	0	0	0	0	1
1	0	1	0	19226	129	133	22.9	19	10	F	R	1.4125	4	0	0	2	0	2	1	0	0	0	6.89655	1	0	1	64	0	0	0	0	0	1
1	0	1	0	19227	123	133	22.9	19	9	F	R	-0.166217	3	0	0	2	0	1	1	0	0	0	6.89655	1	0	1	128	0	0	0	0	0	1
1	0	0	0	19228	121	128	23.3	19	8	F	R	1.14188	4	0	0	0	0	0	0	0	0	0	6.89655	0	0	0	0	0	0	0	0	0	0
1	0	1	0	19229	136	136	33.4	19	8	F	R	-0.809861	2	0	0	0	0	0	0	0	0	1	6.89655	1	0	1	256	0	0	0	1	0	9
1	0	0	0	19230	112	134	26	19	11	F	R	1.68563	4	1	0	1	1		0	0	0	1	6.89655	0	0	0	0	0	0	0	1	0	2
1	0	1	0	19231	108	136	26.2	19	9	F	R	3.16396	5	1	0	1	0	0	0	0	0	0	6.89655	1	0	1	0	0	0	0	0	0	1
1	0	1	0	19233	112	134	30.5	19	9	F	R	0.399187	3	1	0	0	0	0	0	0	0	0	6.89655	1	0	1	192	0	0	0	0	0	1
1	0	0	0	19234	127	135	25.1	19	9	F	R	1.55139	4	0	0	1	0	0	0	0	0	0	6.89655	0	0	0	0	0	0	0	0	0	0
1	0	1	0	19235	96	138	25.8	19	10	M	R	0.375902	3	1	0	2	0	1	1	0	0	0	6.89655	1	0	1	0	0	0	0	0	0	1
1	0	0	0	19236	131	131	24.7	19	8	M	R	-0.170325	3	0	0	0	0	0	0	0	0	0	6.89655	0	0	0	0	0	0	0	0	0	0
1	0	0	0	19237	121	131	25.1	19	9	M	R	2.54513	5	0	0	0	0	0	0	0	0	0	6.89655	0	0	0	0	0	0	0	0	0	0
0	0	0	1	20101	120	115	20.1	20	7	M	R	2.04907	5	0	0	0	1	0	0	0	0	0	32.0755	0	0	0	0	0	0	0	0	0	0
0	0	0	1	20102	126	127	23	20	7	M	R	1.88945	4	0	0	0	0	0	0	0	0	0	32.0755	0	0	0	0	0	0	0	0	0	0
0	0	0	1	20103	114	129	25.9	20	10	M	R	-0.809861	2	1	0	0	1	1	0	0	0	0	32.0755	0	0	0	0	0	0	0	0	0	0
0	0	0	1	20104	116	109	16.1	20	6	F	R	1.88945	4	0	0	1	1	1	0	0	0	0	32.0755	0	0	0	0	0	0	0	0	0	0
0	0	1	1	20105	102	129	21.2	20	8	M	R	0.387702	3	1	0	2	0	1	1	0	0	0	32.0755	1	0	1	8480	1	0	0	0	0	1
0	0	0	1	20106	125	116	18.7	20	6	F	R	1.12574	4	0	0	0	0	0	0	0	0	0	32.0755	0	0	0	0	0	0	0	0	0	0
0	0	1	1	20107	115	119	20.2	20	8	F	R	3.26712	5	0	0	0	1	1	0	0	0	0	32.0755	1	1	1	80	0	0	0	0	0	1
0	0	0	1	20108	131	121	17.3	20	6	F	R	1.87765	4	0	0	2	0	1	1	0	0	0	32.0755	0	0	0	0	0	0	0	0	0	0
0	0	1	1	20109	120	119	20	20	10	F	R	3.38406	5	0	0	1	3	3	1	0	0	1	32.0755	1	0	1	0	0	0	0	1	0	9
0	0	0	1	20110	102	124	22.6	20	8	F	R	2.58333	5	1	0	0	0	0	0	0	0	1	32.0755	0	0	0	0	0	0	0	1	0	2
0	0	1	1	20111	118	127	21.6	20	10	M	R	1.55139	4	0	0	2	1	2	1	0	0	1	32.0755	1	0	1	640	0	0	0	1	0	9
0	0	1	1	20112	124	130	25.3	20	10	M	R	4.6332	5	0	0	0	1	1	0	0	0	0	32.0755	1	0	1	560	0	0	0	0	0	1
0	0	1	1	20113	117	122	23.1	20	8	F	R	-2.88168	1	0	0	0	0	0	0	0	0	1	32.0755	1	0	1	6560	1	0	0	1	0	9
0	0	1	1	20114	119	125	23.1	20	10	M	R	-1.77898	2	0	0	1	2	2	1	0	0	1	32.0755	1	0	1	192	0	0	0	1	0	9
0	0	0	1	20115	146	132	24.2	20	8	M	R	0.776188	4	0	0	1	0	0	0	0	0	0	32.0755	0	0	0	0	0	0	0	0	0	0
0	0	0	1	20116	105	128	23.4	20	8	M	R	0.776188	4	1	0	1	0	0	0	0	0	0	32.0755	0	0	0	0	0	0	0	0	0	0
0	0	1	1	20117	114	127	23.3	20	8	M	R	0.979983	4	1	0	0	0	0	0	0	0	0	32.0755	1	0	1	520	0	0	0	0	0	1
0	0	1	1	20118	115	141	29.7	20	9	F	R	-1.19835	2	0	0	0	0	0	0	0	0	0	32.0755	1	0	1	1960	1	0	0	0	0	1
0	0	1	1	20119	142	135	29.8	20	10	F	R	-2.24214	1	0	0	0	0	0	0	0	0	1	32.0755	1	0	1	480	0	0	0	1	0	9
0	0	1	1	20120	127	130	24.6	20	9	F	R	2.26614	5	0	0	0	0	0	0	0	0	0	32.0755	1	0	1	7920	1	0	0	0	0	1
0	0	0	1	20122	146	134	29.1	20	11	M	R	-0.581417	3	0	0	0	1		0	0	0	0	32.0755	0	0	0	0	0	0	0	0	0	0
0	0	0	1	20123	120	128	23.5	20	9	M	R	0.741909	3	0	0	1	0	1	0	0	0	1	32.0755	0	0	0	0	0	0	0	1	0	2
0	0	1	1	20124	115	130	26.1	20	9	M	R	-0.891614	2	0	0	0	0	0	0	0	0	1	32.0755	1	0	1	2320	1	0	0	1	0	9
0	0	1	1	20125	129	144	36.9	20	10	F	R	0.787673	4	0	0	0	0	0	0	0	0	1	32.0755	1	0	1	256	0	0	1	1	0	9
0	0	1	1	20126	111	134	29.8	20	9	M	R	-2.88168	1	1	0	0	0	0	0	0	0	0	32.0755	1	0	1	0	0	0	0	0	0	1
0	0	0	1	20127	129	127	24.5	20	7	M	R	-1.77898	2	0	0	0	0	0	0	0	0	0	32.0755	0	0	0	0	0	0	0	0	0	0
0	0	0	1	20128	134	143	38	20	10	M	R	0.416671	3	0	0	0	0	0	0	0	0	0	32.0755	0	0	0	0	0	0	0	0	0	0
0	0	1	1	20129	114	126	23.4	20	9	M	R	-2.13319	1	1	0	0	1	1	0	0	0	0	32.0755	1	0	1	64	0	0	0	0	0	1
0	0	1	1	20130	123	128	19.4	20	8	F	R	0.375902	3	0	0	3	0	1	1	0	0	0	32.0755	1	0	1	400	0	0	0	0	0	1
0	0	0	1	20201	132	142	28.7	20	10	F	R	2.65752	5	0	0	1	0	0	0	0	0	0	32.0755	0	0	0	0	0	0	0	0	0	0
0	0	0	1	20202	142	157	36.6	20	13	M	R	1.33419	4	0	0	2	0		1	0	0	1	32.0755	0	0	0	0	0	0	0	1	0	2
0	0	1	1	20203	117	136	28.7	20	9	M	R	1.61952	4	0	0	0	0	0	0	0	0	0	32.0755	1	0	1	3040	1	0	0	0	0	1
0	0	1	1	20204	115	133	29.1	20	9	M	R	-1.19835	2	0	0	0	0	0	0	0	0	0	32.0755	1	0	1	42440	1	0	0	0	0	1
0	0	0	1	20205	126	135	24.8	20	9	M	R	1.1304	4	0	0	1	0	0	0	0	0	1	32.0755	0	0	0	0	0	0	0	1	0	2
0	0	0	1	20206	124	140	26.9	20	10	M	R	0.228065	3	0	0	2	0	0	1	0	0	1	32.0755	0	0	0	0	0	0	0	1	0	2
0	0	0	1	20207	125	142	31.6	20	11	M	R	0.582272	3	0	0	0	0		0	0	0	0	32.0755	0	0	0	0	0	0	0	0	0	0
0	0	1	1	20208	118	145	35.4	20	11	M	R	0.01247	3	0	0	0	0		0	0	0	0	32.0755	1	0	1	144	0	0	0	0	0	1
0	0	0	1	20209	126	150	35.3	20	12	M	R	0.228065	3	0	0	1	0		0	0	0	1	32.0755	0	0	0	0	0	0	0	1	0	2
0	0	1	1	20210	126	136	29.3	20	12	F	R	2.5152	5	0	0	1	2		1	0	0	0	32.0755	1	1	1	3360	1	0	0	0	0	1
0	0	1	1	20211	130	132	25.2	20	9	M	R	-3.27016	1	0	0	1	0	0	0	0	0	1	32.0755	1	0	1	400	0	0	0	1	0	9
0	0	0	1	20212	128	140	28.4	20	8	F	R	-3.27016	1	0	0	0	0	0	0	0	0	1	32.0755	0	0	0	0	0	0	0	1	0	2
0	0	1	1	20213	132	142	29	20	12	F	R	-1.19835	2	0	0	2	1		1	0	0	0	32.0755	1	0	1	0	0	0	0	0	0	1
0	0	0	1	20214	121	133	24.6	20	8	M	R	2.87574	5	0	0	1	0	0	0	0	0	0	32.0755	0	0	0	0	0	0	0	0	0	0
0	0	0	1	20215	120	140	28.9	20	9	F	R	1.9056	4	0	0	0	0	0	0	0	0	0	32.0755	0	0	0	0	0	0	0	0	0	0
0	0	0	1	20216	124	140	31.4	20	11	F	R	-2.13319	1	0	0	0	0		0	0	0	0	32.0755	0	0	0	0	0	0	0	0	0	0
0	0	1	1	20217	114	133	26	20	9	F	R	0.582272	3	1	0	0	0	0	0	0	0	0	32.0755	1	0	1	64	0	0	0	0	0	1
0	0	0	1	20218	117	144	31.6	20	10	F	R	1.00879	4	0	0	0	0	0	0	0	0	1	32.0755	0	0	0	0	0	0	0	1	0	2
0	0	1	1	20219	129	136	25.3	20	12	M	R	-0.935624	2	0	0	2	1		1	0	0	0	32.0755	1	0	1	560	0	0	0	0	0	1
0	0	0	1	20220	112	132	25.3	20	9	M	R	0.776188	4	1	0	1	0	0	0	0	0	0	32.0755	0	0	0	0	0	0	0	0	0	0
0	0	0	1	20221	135	137	29.3	20	7	M	R	3.38406	5	0	0	0	0	0	0	0	0	0	32.0755	0	0	0	0	0	0	0	0	0	0
0	0	1	1	20222	131	139	27.4	20	12	F	R	-0.347047	3	0	0	2	1		1	0	0	1	32.0755	1	0	1	160	0	0	0	1	0	9
0	0	0	1	20224	128	145	35.5	20	12	F	R	-3.27016	1	0	0	0	0		0	0	0	0	32.0755	0	0	0	0	0	0	0	0	0	0
0	0	1	1	20225	119	128	24.3	20	8	F	R	1.42721	4	0	0	0	0	0	0	0	0	0	32.0755	1	0	1	48	0	0	0	0	0	1
1	1	1	0	21101	124	126	23	21	6	M	R	2.30331	5	0	0	0	0	0	0	1	0	0	1.78571	1	0	1	0	0	0	0	0	1	11
1	1	0	0	21102	130	119	20.9	21	6	M	R	2.52899	5	0	0	0	0	0	0	0	0	0	1.78571	0	0	0	0	0	0	0	0	0	0
1	1	1	0	21103	107	123	21.5	21	6	M	R	2.65752	5	1	0	0	0	0	0	0	0	0	1.78571	0	1	1	208	0	0	0	0	0	1
1	1	1	0	21104	117	125	22.6	21	8	F	R	-1.19835	2	0	0	0	0	0	0	0	0	0	1.78571	1	0	1	480	0	0	0	0	0	1
1	1	0	0	21105	129	116	20.3	21	6	M	R	3.15474	5	0	0	0	0	0	0	1	0	0	1.78571	0	0	0	0	0	0	0	0	1	4
1	1	0	0	21107	139	120	19.7	21	7	F	R	1.79064	4	0	0	1	0	0	0	0	0	0	1.78571	0	0	0	0	0	0	0	0	0	0
1	1	0	0	21108	138	117	19.5	21	7	M	R	2.91747	5	0	0	0	0	1	0	0	0	0	1.78571	0	0	0	0	0	0	0	0	0	0
1	1	0	0	21109	127	126	20.7	21	7	F	R	2.54513	5	0	0	1	0	0	0	0	0	0	1.78571	0	0	0	0	0	0	0	0	0	0
1	1	1	0	21110	117	116	20.9	21	8	M	R	3.4928	5	0	0	0	1	1	0	0	0	0	1.78571	1	0	1	480	0	0	0	0	0	1
1	1	1	0	21111	122	128	22.8	21	8	M	R	2.5152	5	0	0	1	0	0	0	0	0	0	1.78571	1	0	1	144	0	0	0	0	0	1
1	1	0	0	21112	125	124	22.6	21	6	M	R	3.99367	5	0	0	0	0	0	0	0	0	0	1.78571	0	0	0	0	0	0	0	0	0	0
1	1	1	0	21113	120	129	27.2	21	9	M	R	0.399187	3	0	0	0	0	0	0	0	0	0	1.78571	1	0	1	272	0	0	0	0	0	1
1	1	0	0	21114	130	119	18.9	21	9	F	R	3.38406	5	0	0	1	2	2	1	0	0	0	1.78571	0	0	0	0	0	0	0	0	0	0
1	1	0	0	21115	133	127	20.8	21	6	F	R	1.51711	4	0	0	1	0	0	0	0	0	0	1.78571	0	0	0	0	0	0	0	0	0	0
1	1	0	0	21116	123	124	23.8	21	6	M	R	3.66939	5	0	0	0	0	0	0	0	0	0	1.78571	0	0	0	0	0	0	0	0	0	0
1	1	1	0	21117	116	139	26.9	21	11	M	R	-0.918814	2	0	0	2	0		1	0	0	0	1.78571	1	0	1	144	0	0	0	0	0	1
1	1	0	0	21118	114	148	37.4	21	11	M	R	3.29705	5	1	0	0	0		0	0	0	0	1.78571	0	0	0	0	0	0	0	0	0	0
1	1	0	0	21119	107	128	20.9	21	8	M	R	2.55436	5	1	0	2	0	1	1	0	0	0	1.78571	0	0	0	0	0	0	0	0	0	0
1	1	1	0	21120	110	130	22.9	21	10	M	R	3.26712	5	1	0	2	1	2	1	0	0	0	1.78571	1	1	1	3840	1	0	0	0	0	1
1	1	0	0	21121	119	121	23.5	21	8	F	R	3.63946	5	0	0	0	0	0	0	0	0	0	1.78571	0	0	0	0	0	0	0	0	0	0
1	1	1	0	21122	109	122	20.4	21	6	F	R	4.279	5	1	0	1	0	0	0	0	0	0	1.78571	1	1	1	600	0	0	0	0	0	1
1	1	0	0	21123	132	127	21.8	21	7	M	R	3.27168	5	0	0	1	0	0	0	0	0	0	1.78571	0	0	0	0	0	0	0	0	0	0
1	1	1	0	21124	128	133	21.1	21	9	F	R	0.604878	3	0	0	3	0	1	1	0	0	0	1.78571	1	0	1	720	0	0	0	0	0	1
1	1	1	0	21125	109	120	22	21	7	F	R	3.16396	5	1	0	0	0	0	0	0	0	0	1.78571	1	0	1	440	0	0	0	0	0	1
1	1	1	0	21126	117	133	25.5	21	10	M	R	2.54513	5	0	0	1	0	1	0	0	0	0	1.78571	1	0	1	48	0	0	0	0	0	1
1	1	0	0	21127	126	123	22.6	21	8	F	R	3.27168	5	0	0	0	0	0	0	0	0	0	1.78571	0	0	0	0	0	0	0	0	0	0
1	1	1	0	21128	102	133	23.4	21	7	F	R	-1.19835	2	1	0	1	0	0	0	0	0	0	1.78571	1	0	1	3880	1	0	0	0	0	1
1	1	1	0	21129	126	134	27.1	21	11	M	R	-0.423144	3	0	0	1	1		0	1	0	0	1.78571	1	0	1	80	0	0	0	0	1	11
1	1	1	0	21130	118	136	28.5	21	10	M	R	0.825994	4	0	0	0	0	0	0	1	1	0	1.78571	1	0	1	1040	0	0	0	0	1	12
1	1	0	0	21131	119	123	20.5	21	7	F	R	2.80053	5	0	0	1	0	0	0	1	0	0	1.78571	0	0	0	0	0	0	0	0	1	4
1	1	0	0	21132	131	125	20.4	21	7	F	R	0.216392	3	0	0	1	0	0	0	1	0	0	1.78571	0	0	0	0	0	0	0	0	1	4
1	1	1	0	21201	120	132	26.2	21	9	M	R	-0.558811	3	0	0	0	0	0	0	0	0	0	1.78571	1	0	1	192	0	0	0	0	0	1
1	1	1	0	21202	113	141	28.8	21	11	M	R	0.776188	4	1	0	1	0		0	0	0	0	1.78571	1	0	1	96	0	0	0	0	0	1
1	1	0	0	21203	132	140	29.3	21	10	F	R	4.0236	5	0	0	0	0	0	0	0	0	0	1.78571	0	0	0	0	0	0	0	0	0	0
1	1	0	0	21204	117	141	29.6	21	10	M	R	1.9056	4	0	0	1	0	0	0	0	0	0	1.78571	0	0	0	0	0	0	0	0	0	0
1	1	1	0	21205	131	156	46.6	21	11	F	R	3.66939	5	0	0	0	0		0	0	0	0	1.78571	1	0	1	920	0	0	0	0	0	1
1	1	1	0	21208	125	128	23.7	21	10	F	R	2.19093	5	0	0	1	1	1	0	0	0	0	1.78571	1	1	1	480	0	0	0	0	0	1
1	1	1	0	21209	115	143	29.7	21	10	F	R	0.399187	3	0	0	1	0	0	0	0	0	0	1.78571	1	0	1	240	0	0	0	0	0	1
1	1	0	0	21210	111	131	23.1	21	9	F	R	3.51817	5	1	0	1	0	1	0	0	0	0	1.78571	0	0	0	0	0	0	0	0	0	0
1	1	1	0	21211	106	121	24.2	21	10	F	R	2.88754	5	1	0	0	2	1	1	0	0	0	1.78571	1	0	1	35680	1	0	0	0	0	1
1	1	1	0	21212	132	149	38.3	21	11	F	R	1.3568	4	0	0	0	0		0	0	0	0	1.78571	1	0	1	208	0	0	0	0	0	1
1	1	1	0	21213	116	138	28.5	21	9	F	R	2.26903	5	0	0	0	0	0	0	1	0	0	1.78571	1	0	1	4480	1	0	0	0	1	11
1	1	0	0	21214	128	136	27.6	21	11	F	R	1.77251	4	0	0	1	1		0	0	0	0	1.78571	0	0	0	0	0	0	0	0	0	0
1	1	1	0	21215	119	140	26.6	21	10	F	R	-0.096483	3	0	0	1	0	1	0	0	0	0	1.78571	1	1	1	600	0	0	0	0	0	1
1	1	1	0	21216	115	136	26.3	21	11	M	R	-0.809861	2	0	0	1	1		0	0	0	0	1.78571	1	0	1	6280	1	0	0	0	0	1
1	1	1	0	21217	130	127	22.6	21	10	M	R	3.55245	5	0	0	1	1	2	1	0	0	0	1.78571	1	0	1	80	0	0	0	0	0	1
1	1	0	0	21218	129	146	41.4	21	9	F	R	4.0236	5	0	0	0	0	0	0	0	0	0	1.78571	0	0	0	0	0	0	0	0	0	0
1	1	1	0	21220	116	158	44.5	21	13	M	R	1.51711	4	1	0	0	0		0	0	0	1	1.78571	1	0	1	64	0	0	0	1	0	9
1	1	1	0	21221	132	131	29.3	21	10	M	R	0.667235	3	0	0	0	1	0	0	0	0	0	1.78571	1	0	1	680	0	0	0	0	0	1
1	1	0	0	21222	124	124	21.3	21	10	F	R	1.18464	4	0	0	1	2	2	1	0	0	0	1.78571	0	0	0	0	0	0	0	0	0	0
1	1	1	0	21223	103	130	25.4	21	10	M	R	-1.91207	2	1	0	0	1	1	0	0	0	0	1.78571	1	1	1	680	0	0	0	0	0	1
1	1	0	0	21224	117	126	22.5	21	8	M	R	1.76993	4	0	0	1	0	0	0	0	0	0	1.78571	0	0	0	0	0	0	0	0	0	0
1	1	0	0	21225	139	137	25.7	21	9	M	R	2.55436	5	0	0	1	0	0	0	0	0	0	1.78571	0	0	0	0	0	0	0	0	0	0
1	1	1	0	21226	131	134	28	21	10	F	R	3.29705	5	0	0	0	0	0	0	0	0	0	1.78571	1	0	1	192	0	0	0	0	0	1
1	1	0	0	21227	122	130	25.6	21	8	F	R	2.19093	5	0	0	0	0	0	0	1	0	0	1.78571	0	0	0	0	0	0	0	0	1	4
1	1	0	0	21228	144	128	24.1	21	8	M	R	0.94294	4	0	0	0	0	0	0	0	0	0	1.78571	0	0	0	0	0	0	0	0	0	0
0	0	1	1	22201	104	123	20.8	22	9	M	R	0.741909	3	1	0	1	1	2	1	0	0	0	11.1111	1	0	1	112	0	0	0	0	0	1
0	0	0	1	22204	131	132	24.2	22	10	F	R	1.40392	4	0	0	1	1	1	0	0	0	0	11.1111	0	0	0	0	0	0	0	0	0	0
0	0	1	1	22207	110	130	21.9	22	8	M	R	-0.809861	2	1	0	2	0	1	1	0	0	0	11.1111	1	0	1	128	0	0	0	0	0	1
0	0	0	1	22208	126	124	19.5	22	10	M	R	-0.935624	2	0	0	3	2	3	1	0	0	1	11.1111	0	0	0	0	0	0	1	1	0	2
0	0	0	1	22209	130	122	18.6	22	7	F	R	1.51422	4	0	0	2	0	1	1	0	0	0	11.1111	0	0	0	0	0	0	0	0	0	0
0	0	0	1	22212	130	138	26.9	22	7	F	R	1.23103	4	0	0	0	0	0	0	0	0	0	11.1111	0	0	0	0	0	0	0	0	0	0
0	0	1	1	22213	108	140	27	22	10	F	R	1.55139	4	1	0	1	0	1	0	0	0	0	11.1111	1	0	1	1400	0	0	0	0	0	1
0	0	0	1	22214	132	135	24.5	22	11	M	R	-0.558811	3	0	0	2	1		1	0	0	0	11.1111	0	0	0	0	0	0	0	0	0	0
0	0	1	1	22215	115	139	29.4	22	9	F	R	0.092398	3	0	0	0	0	0	0	0	0	1	11.1111	1	0	1	176	0	0	1	1	0	9
0	0	1	1	22216	108	144	27.7	22	12	F	R	1.02724	4	1	0	2	1		1	0	0	0	11.1111	1	0	1	80	0	0	0	0	0	1
0	0	1	1	22218	129	150	31.3	22	11	F	R	-0.547138	3	0	0	1	0		0	0	0	0	11.1111	1	0	1	520	0	0	0	0	0	1
0	0	0	1	22221	113	131	25.3	22	10	M	R	-0.947424	2	1	1	1	1	1	0	0	0	0	11.1111	0	0	0	0	0	0	0	0	0	0
0	0	0	1	22222	114	133	25.9	22	9	M	R	-2.13319	1	1	0	0	0	0	0	0	0	0	11.1111	0	0	0	0	0	0	0	0	0	0
0	0	1	1	22224	111	140	31.9	22	9	F	R	-0.021809	3	1	0	0	0	0	0	0	0	0	11.1111	1	0	1	440	0	0	0	0	0	1
0	0	1	1	22226	109	139	26.5	22	7	M	R	3.2484	5	1	0	1	0	0	0	0	0	0	11.1111	1	0	1	4720	1	0	0	0	0	1
0	0	0	1	22227	143	130	19.4	22	8	F	R	2.15376	5	0	0	3	0	1	1	0	0	0	11.1111	0	0	0	0	0	0	0	0	0	0
0	0	1	1	22228	121	128	25.8	22	9	F	R	-1.94684	1	0	0	0	0	0	0	0	0	0	11.1111	1	0	1	192	0	0	0	0	0	1
0	0	0	1	22230	120	120	18.4	22	9	F	R	-0.809861	2	0	0	2	2	2	1	0	0	0	11.1111	0	0	0	0	0	0	0	0	0	0
0	1	0	0	23102	110	115	18.4	23	7	F	R	0.193786	3	1	0	1	1	1	0	0	0	0	6.66667	0	0	0	0	0	0	0	0	0	0
0	1	0	0	23103	115	115	17.1	23	7	F	R	0.582272	3	0	0	1	1	1	0	0	0	0	6.66667	0	0	0	0	0	0	0	0	0	0
0	1	1	0	23104	116	131	26.9	23	8	M	R	-0.034658	3	0	0	0	0	0	0	0	0	0	6.66667	1	0	1	840	0	0	0	0	0	1
0	1	0	0	23105	125	105	17.6	23	7	M	R	-1.19835	2	0	0	0	3	2	1	0	0	0	6.66667	0	0	0	0	0	0	0	0	0	0
0	1	1	0	23106	116	119	29.1	23	7	F	R	1.53959	4	0	0	0	0	0	0	1	0	0	6.66667	1	0	1	1040	0	0	0	0	1	11
0	1	0	0	23108	127	120	20.3	23	10	F	R	-1.19835	2	0	0	1	2	2	1	0	0	0	6.66667	0	0	0	0	0	0	0	0	0	0
0	1	0	0	23109	127	110	16.1	23	7	M	R	1.9056	4	0	0	1	2	2	1	1	0	0	6.66667	0	0	0	0	0	0	0	0	1	4
0	1	0	0	23110	122	115	20.6	23	6	M	R	-1.94684	1	0	0	0	0	0	0	0	0	0	6.66667	0	0	0	0	0	0	0	0	0	0
0	1	1	0	23111	119	102	18.2	23	7	M	R	-3.27016	1	0	0	0	3	1	1	0	0	0	6.66667	1	0	1	208	0	0	0	0	0	1
0	1	1	0	23201	117	122	23.7	23	9	F	R	-1.49365	2	0	0	0	1	1	0	1	0	0	6.66667	1	0	1	1480	0	0	0	0	1	11
0	1	1	0	23202	120	121	23.3	23	10	F	R	-3.27016	1	0	1	0	2	1	1	1	0	0	6.66667	1	0	1	1040	0	0	0	0	1	11
0	1	0	0	23203	101	122	23.9	23	9	F	R	1.9056	4	1	0	0	1	1	0	1	0	0	6.66667	0	0	0	0	0	0	0	0	1	4
0	1	1	0	23204	123	122	28.6	23	10	F	R	-2.13319	1	0	0	0	2	0	1	1	0	1	6.66667	1	0	1	4360	1	0	0	1	1	14
0	1	0	0	23205	125	121	22.5	23	11	M	R	-0.455654	3	0	0	0	3		1	0	0	0	6.66667	0	0	0	0	0	0	0	0	0	0
0	1	1	0	23206	109	130	27.7	23	8	M	R	0.787673	4	1	1	0	0	0	0	1	0	0	6.66667	1	0	1	680	0	0	0	0	1	11
0	1	1	0	23207	119	120	22.5	23	9	F	R	-0.809861	2	0	0	0	2	1	1	0	0	0	6.66667	1	0	1	480	0	0	0	0	0	1
0	1	0	0	23208	121	125	25.2	23	9	M	R	3.66939	5	0	1	0	1	0	0	1	0	0	6.66667	0	0	0	0	0	0	0	0	1	4
0	1	1	0	23209	108	119	23.1	23	8	F	R	-0.809861	2	1	0	0	1	0	0	1	0	0	6.66667	1	0	1	112	0	0	0	0	1	11
0	1	0	0	23210	103	118	19.9	23	9	F	R	-0.375726	3	1	0	1	2	2	1	0	0	0	6.66667	0	0	0	0	0	0	0	0	0	0
0	1	0	0	23211	129	122	22.6	23	10	F	R	-0.376016	3	0	0	0	2	2	1	1	0	0	6.66667	0	0	0	0	0	0	0	0	1	4
0	1	1	0	23212	116	128	26.1	23	8	F	R	-2.13319	1	0	1	0	0	0	0	0	0	0	6.66667	1	0	1	1920	1	0	0	0	0	1
0	1	1	0	23213	108	115	22.4	23	9	F	R	-1.19835	2	1	1	0	2	1	1	0	0	0	6.66667	1	0	1	192	0	0	0	0	0	1
0	1	0	0	23214	123	127	24	23	9	M	R	-1.19835	2	0	0	0	0	1	0	1	0	0	6.66667	0	0	0	0	0	0	0	0	1	4
0	1	1	0	23215	119	140	31.1	23	9	M	R	-2.13319	1	0	1	0	0	0	0	1	0	1	6.66667	1	0	1	1040	0	0	0	1	1	14
0	1	1	0	23216	122	121	21.8	23	8	M	R	-0.434629	3	0	0	0	1	1	0	0	0	0	6.66667	1	0	1	480	0	0	0	0	0	1
0	1	1	0	23217	112	112	21.7	23	8	M	R	-0.296088	3	1	1	0	2	1	1	0	0	0	6.66667	1	0	1	400	0	0	0	0	0	1
0	1	0	0	23218	126	120	21.9	23	9	M	R	-0.809861	2	0	0	0	2	1	1	0	0	0	6.66667	0	0	0	0	0	0	0	0	0	0
0	1	1	0	23219	137	128	27.6	23	10	F	R	0.366677	3	0	0	0	1	0	0	1	0	0	6.66667	1	0	1	10880	1	0	0	0	1	11
0	1	1	0	23220	121	130	27.8	23	10	F	R	-1.19835	2	0	1	0	1	0	0	0	0	0	6.66667	1	0	1	64	0	0	0	0	0	1
0	1	0	0	23221	121	130	23.5	23	9	F	R	0.979983	4	0	0	1	0	1	0	0	0	0	6.66667	0	0	0	0	0	0	0	0	0	0
0	1	0	0	23222	119	115	20.2	23	8	M	R	-1.77898	2	0	0	0	2	1	1	0	0	0	6.66667	0	0	0	0	0	0	0	0	0	0
0	1	1	0	23223	117	121	22.3	23	10	M	R	-1.49365	2	0	0	0	2	2	1	0	0	1	6.66667	1	0	1	80	0	0	0	1	0	9
0	1	0	0	23224	132	155	47.5	23	12	F	R	-0.809861	2	0	0	0	0		0	1	0	0	6.66667	0	0	0	0	0	0	0	0	1	4
0	1	0	0	23225	133	128	23	23	10	M	R	1.63684	4	0	0	1	1	2	1	0	0	0	6.66667	0	0	0	0	0	0	0	0	0	0
0	1	0	0	23226	134	120	23.3	23	9	F	R	-0.160421	3	0	0	0	2	1	1	0	0	0	6.66667	0	0	0	0	0	0	0	0	0	0
0	1	1	0	23227	126	128	20.9	23	10	F	R	-1.39226	2	0	0	2	1	2	1	0	0	0	6.66667	1	0	1	880	0	0	0	0	0	1
0	1	0	0	23228	92	125	22.7	23	9	M	R	1.53959	4	1	0	1	1	1	0	1	0	0	6.66667	0	0	0	0	0	0	0	0	1	4
0	1	1	0	23229	119	121	24.9	23	10	M	R	-2.52167	1	0	0	0	2	1	1	0	0	0	6.66667	1	0	1	1320	0	0	0	0	0	1
0	1	0	0	23230	100	125	23.2	23	8	M	R	-1.94684	1	1	0	0	0	0	0	0	0	0	6.66667	0	0	0	0	0	0	0	0	0	0
0	1	1	0	23231	118	120	22.2	23	10	M	R	1.38145	4	0	1	0	2	2	1	0	0	0	6.66667	1	0	1	112	0	0	0	0	0	1
0	1	1	0	23232	118	151	44.6	23	11	M	R	-1.19835	2	0	0	0	0		0	0	0	0	6.66667	1	0	1	760	0	0	0	0	0	1
0	1	1	0	23233	105	122	22	23	10	M	R	-2.13319	1	1	1	1	2	2	1	0	0	0	6.66667	1	0	1	144	0	0	0	0	0	1
0	1	0	0	23234	126	122	23.7	23	8	F	R	-1.3073	2	0	0	0	0	0	0	0	0	0	6.66667	0	0	0	0	0	0	0	0	0	0
0	1	1	0	23235	129	132	27	23	8	F	R	-0.84414	2	0	0	0	0	0	0	0	0	0	6.66667	1	0	1	176	0	0	0	0	0	1
0	1	1	0	23236	127	130	26.6	23	8	M	R	-1.17163	2	0	0	0	0	0	0	1	0	0	6.66667	1	0	1	1560	1	0	0	0	1	11
0	1	1	1	24101	105	118	19.9	24	7	F	R	-1.94684	1	1	0	0	0	0	0	1	0	0	13.4615	1	0	1	1240	0	0	0	0	1	11
0	1	1	1	24102	101	120	23.4	24	9	M	R	-2.52167	1	1	0	0	2	1	1	1	0	0	13.4615	1	0	1	480	0	0	0	0	1	11
0	1	0	1	24103	116	110	19	24	7	M	R	-3.27016	1	0	0	0	2	1	1	0	0	0	13.4615	0	0	0	0	0	0	0	0	0	0
0	1	0	1	24104	99	120	23.5	24	7	M	R	0.867601	4	1	1	0	0	0	0	1	0	0	13.4615	0	0	0	0	0	0	0	0	1	4
0	1	0	1	24105	110	110	18.2	24	7	F	R	-1.19835	2	1	0	0	1	1	0	0	0	0	13.4615	0	0	0	0	0	0	0	0	0	0
0	1	1	1	24106	112	128	22.8	24	10	F	R	0.787673	4	1	0	1	1	2	1	0	0	0	13.4615	1	0	1	520	0	0	0	0	0	1
0	1	1	1	24109	124	115	21	24	8	F	R	1.55139	4	0	0	0	1	1	0	1	0	0	13.4615	1	0	1	720	0	0	0	0	1	11
0	1	1	1	24110	117	133	28.2	24	12	F	R	-0.809861	2	1	0	1	2		1	1	0	0	13.4615	1	0	1	1560	1	1	0	1	1	14
0	1	1	1	24111	99	127	24.3	24	11	M	R	-0.547138	3	1	0	1	2		1	0	0	0	13.4615	1	0	1	680	0	0	0	0	0	1
0	1	1	1	24112	116	125	24.4	24	10	M	R	-0.809861	2	0	0	0	2	1	1	0	0	0	13.4615	1	0	1	5520	1	0	0	0	0	1
0	1	1	1	24113	126	130	27.4	24	11	M	R	1.75148	4	0	0	0	1		0	1	0	0	13.4615	1	0	1	112	0	0	0	0	1	11
0	1	1	1	24114	121	131	29.4	24	12	M	R	1.55139	4	0	0	0	2		1	1	0	0	13.4615	1	0	1	224	0	0	0	0	1	11
0	1	0	1	24115	110	130	25.9	24	11	M	R	-2.49496	1	1	0	0	1		0	1	0	1	13.4615	0	0	0	0	0	0	0	1	1	7
0	1	1	1	24116	116	125	24.5	24	11	M	R	-3.27016	1	0	0	0	2		1	1	0	1	13.4615	1	0	1	920	0	0	0	1	1	14
0	1	1	1	24117	110	132	33.5	24	11	F	R	3.29705	5	1	1	0	1		0	1	0	0	13.4615	1	0	1	0	0	0	0	0	1	11
0	1	1	1	24118	115	131	28.7	24	11	M	R	-2.13319	1	0	0	0	1		0	0	0	0	13.4615	1	0	1	440	0	0	0	0	0	1
0	1	1	1	24119	119	126	26.4	24	13	M	R	-0.376016	3	1	0	0	3		1	1	0	0	13.4615	1	0	1	48	0	0	0	0	1	11
0	1	1	1	24120	107	132	28.7	24	12	F	R	-0.034658	3	1	1	0	2		1	1	0	0	13.4615	1	0	1	192	0	0	0	0	1	11
0	1	0	1	24121	127	145	31.5	24	12	M	R	0.050791	3	0	0	1	0		0	1	0	0	13.4615	0	0	0	0	0	0	0	0	1	4
0	1	0	1	24122	129	130	28.1	24	12	M	R	-3.27016	1	0	0	0	2		1	1	0	0	13.4615	0	0	0	0	0	0	0	0	1	4
0	1	1	1	24123	109	155	40.2	24	12	M	R	-0.376016	3	1	0	0	0		0	1	0	0	13.4615	1	0	1	1000	0	0	0	0	1	11
0	1	1	1	24124	115	134	32.7	24	13	M	R	1.08327	4	1	1	0	2		1	1	0	0	13.4615	1	0	1	208	0	0	0	0	1	11
0	1	0	1	24125	146	131	26	24	10	F	R	-1.19835	2	0	0	0	1	1	0	0	0	0	13.4615	0	0	0	0	0	0	0	0	0	0
0	1	1	1	24127	130	146	36.9	24	9	F	R	0.366677	3	0	0	0	0	0	0	1	0	0	13.4615	1	0	1	840	0	0	0	0	1	11
0	1	0	1	24128	132	152	42.5	24	11	M	R	-2.49496	1	0	0	0	0		0	1	0	0	13.4615	0	0	0	0	0	0	0	0	1	4
0	1	1	1	24129	99	126	29.7	24	12	F	R	0.776188	4	1	0	0	3		1	1	0	0	13.4615	1	0	1	600	0	0	0	0	1	11
0	1	0	1	24130	140	150	35.5	24	13	M	R	0.776188	4	0	0	1	0		0	1	0	1	13.4615	0	0	0	0	0	0	0	1	1	7
0	1	0	1	24131	122	145	34.2	24	11	F	R	-2.88168	1	0	0	0	0		0	1	0	0	13.4615	0	0	0	0	0	0	0	0	1	4
0	1	1	1	24132	119	122	21	24	9	M	R	-1.69934	2	0	0	1	1	2	1	1	0	0	13.4615	1	0	1	128	0	1	0	1	1	14
0	1	0	1	24133	117	141	31	24	9	F	R	-1.94684	1	0	0	0	0	0	0	1	0	0	13.4615	0	0	0	0	0	0	0	0	1	4
0	1	1	1	24134	107	115	21.9	24	8	M	R	0.979983	4	1	1	0	2	1	1	1	0	0	13.4615	1	0	1	208	0	0	0	0	1	11
0	1	1	1	24201	125	122	21.1	24	9	F	R	-1.19835	2	0	0	1	1	1	0	1	0	0	13.4615	1	0	1	128	0	0	0	0	1	11
0	1	1	1	24202	131	131	30.4	24	11	F	R	-3.27016	1	0		0	2		1	0	0	0	13.4615	1	0	1	440	0	0	0	0	0	1
0	1	1	1	24203	126	117	21.9	24	10	M	R	-2.13319	1	0	0	0	3	2	1	1	0	0	13.4615	1	0	1	0	0	0	0	0	1	11
0	1	0	1	24204	108	124	21.9	24	11	F	R	-0.068937	3	1	0	1	3		1	1	0	0	13.4615	0	0	0	0	0	0	0	0	1	4
0	1	0	1	24205	102	120	20.9	24	9	F	R	-1.19835	2	1	0	0	2	1	1	1	0	0	13.4615	0	0	0	0	0	0	0	0	1	4
0	1	1	1	24206	111	127	25.1	24	8	M	R	-0.034658	3	1	1	0	0	0	0	1	0	0	13.4615	1	0	1	176	0	0	0	0	1	11
0	1	0	1	24208	116	128	25.5	24	13	M	R	-1.31086	2	1	0	1	3		1	1	0	0	13.4615	0	0	0	0	0	0	0	0	1	4
0	1	0	1	24209	121	121	24.3	24	8	M	R	-1.19835	2	0	0	0	1	0	0	1	0	0	13.4615	0	0	0	0	0	0	0	0	1	4
0	1	1	1	24210	127	122	24.2	24	9	M	R	-1.19835	2	0	0	0	1	1	0	1	0	0	13.4615	1	0	1	1920	1	0	0	0	1	11
0	1	1	1	24211	125	135	26.8	24	11	F	R	-0.594266	3	0	0	1	1		0	0	0	0	13.4615	0	1	1	64	0	0	0	0	0	1
0	1	1	1	24212	115	129	24.7	24	9	F	R	-2.13319	1	0	1	0	0	0	0	1	0	1	13.4615	1	0	1	1080	0	0	0	1	1	14
0	1	0	1	24213	114	150	34.8	24	11	F	R	0.01247	3	1	0	0	0		0	1	0	0	13.4615	0	0	0	0	0	0	0	0	1	4
0	1	1	1	24214	120	132	24.1	24	10	F	R	-1.94684	1	0	0	1	1	1	0	1	0	0	13.4615	1	0	1	208	0	0	0	0	1	11
0	1	1	1	24217	129	150	43.5	24	13	F	R	0.787673	4	0		0	0		0	1	0	1	13.4615	1	0	1	128	0	0	0	1	1	14
0	1	0	1	24218	128	140	36.8	24	11	M	R	0.228065	3	0	0	0	0		0	0	0	0	13.4615	0	0	0	0	0	0	0	0	0	0
0	1	1	1	24219	130	131	27.4	24	11	M	R	-2.52167	1	0	0	0	1		0	1	0	0	13.4615	1	0	1	96	0	0	0	0	1	11
0	1	0	1	24221	122	147	30.9	24	13	M	R	-0.423144	3	0	0	2	1		1	1	0	1	13.4615	0	0	0	0	0	0	0	1	1	7
0	1	0	1	24225	124	133	27.2	24	13	M	R	0.776188	4	0	0	1	3		1	1	0	0	13.4615	0	0	0	0	0	0	0	0	1	4
0	1	0	1	24226	110	150	36.8	24	11	F	R	-0.376016	3	1	0	0	0		0	1	0	0	13.4615	0	0	0	0	0	0	0	0	1	4
0	1	0	1	24227	105	144	30.9	24	13	M	R	-0.956649	2	1	0	2	1		1	0	0	0	13.4615	0	0	0	0	0	0	0	0	0	0
0	1	1	1	24228	113	144	28.6	24	12	M	R	-0.547138	3	1	0	2	0		1	1	0	1	13.4615	1	0	1	960	0	0	0	1	1	14
0	1	1	1	25101	116	112	21.3	25	7	F	R	-2.52167	1	0	0	0	1	0	0	0	0	0	10.9091	1	0	1	480	0	0	0	0	0	1
0	1	1	1	25102	120	113	20	25	7	M	R	1.1629	4	0	0	0	1	1	0	0	0	0	10.9091	1	1	1	1000	0	0	0	0	0	1
0	1	1	1	25103	100	120	21.4	25	7	F	R	2.5152	5	1	0	0	0	0	0	0	0	0	10.9091	1	0	1	144	0	0	0	0	0	1
0	1	1	1	25104	108	122	18.3	25	8	F	R	-3.27016	1	1	0	2	0	2	1	0	0	0	10.9091	1	0	1	1440	0	0	0	0	0	1
0	1	1	1	25105	108	128	27.2	25	8	M	R	0.741909	3	1	0	0	0	0	0	0	0	0	10.9091	1	0	1	840	0	0	0	0	0	1
0	1	1	1	25106	110	125	29.5	25	9	F	R	-1.19835	2	1	0	0	1	0	0	0	0	0	10.9091	1	0	1	1040	0	0	0	0	0	1
0	1	1	1	25107	93	118	20.3	25	9	F	R	-3.27016	1	1	0	0	2	2	1	0	0	0	10.9091	1	0	1	1520	1	0	0	0	0	1
0	1	0	1	25108	131	118	22.5	25	8	F	R	-1.19835	2	0	0	0	1	0	0	0	0	0	10.9091	0	0	0	0	0	0	0	0	0	0
0	1	1	1	25109	113	122	25	25	8	M	R	-1.19835	2	1	0	0	0	0	0	0	0	0	10.9091	1	0	1	240	0	0	0	0	0	1
0	1	1	1	25110	85	123	21.2	25	9	F	R	-3.27016	1	1	0	1	1	1	0	0	0	0	10.9091	1	0	1	0	0	0	0	0	0	1
0	1	1	1	25111	114	117	21.3	25	9	M	R	-1.19835	2	1	0	0	2	1	1	0	0	1	10.9091	1	0	1	720	0	0	0	1	0	9
0	1	1	1	25112	108	117	20.9	25	7	F	R	0.387702	3	1	0	0	0	0	0	0	0	0	10.9091	1	1	1	256	0	0	0	0	0	1
0	1	1	1	25113	86	117	25.4	25	11	M	R	1.02724	4	1	1	0	3		1	1	0	0	10.9091	1	0	1	520	0	0	0	0	1	11
0	1	1	1	25114	109	123	24.9	25	8	M	R	0.20478	3	1	1	0	0	0	0	0	0	0	10.9091	1	0	1	520	0	0	0	0	0	1
0	1	1	1	25115	131	133	30.7	25	11	F	R	3.66939	5	0	0	0	1		0	1	0	0	10.9091	1	0	1	112	0	0	0	0	1	11
0	1	1	1	25116	99	135	31.2	25	11	F	R	-0.809861	2	1	0	0	1		0	0	0	0	10.9091	1	1	1	1480	0	0	0	0	0	1
0	1	1	1	25117	104	130	27.9	25	9	F	R	0.449181	3	1	0	0	0	0	0	0	0	0	10.9091	1	0	1	128	0	0	0	0	0	1
0	1	1	1	25118	119	114	19.9	25	7	M	R	1.53959	4	0	0	0	1	1	0	0	0	0	10.9091	1	0	1	192	0	0	0	0	0	1
0	1	1	1	25120	111	132	27	25	10	F	R	1.55139	4	1	0	0	1	1	0	0	0	0	10.9091	1	0	1	176	0	0	0	0	0	1
0	1	1	1	25123	94	118	20.4	25	8	M	R	-1.55835	2	1	0	0	1	1	0	0	0	0	10.9091	1	0	1	3080	1	0	0	0	0	1
0	1	1	1	25124	115	117	21.8	25	7	F	R	0.027699	3	0	0	0	0	0	0	0	0	0	10.9091	1	0	1	256	0	0	0	0	0	1
0	1	1	1	25201	127	144	38.2	25	11	F	R	-0.423144	3	0	0	0	0		0	0	0	0	10.9091	1	0	1	144	0	0	0	0	0	1
0	1	1	1	25202	114	130	26.1	25	9	M	R	2.65752	5	1	0	0	0	0	0	0	0	0	10.9091	1	0	1	1080	0	0	1	1	0	9
0	1	0	1	25203	133	123	23.5	25	8	M	R	-1.77898	2	0	0	0	0	0	0	0	0	0	10.9091	0	0	0	0	0	1	0	1	0	2
0	1	1	1	25204	101	145	31.7	25	12	M	R	-2.88168	1	1	0	1	0		0	1	0	1	10.9091	1	0	1	10440	1	0	0	1	1	14
0	1	1	1	25205	131	143	34	25	11	M	R	-2.52167	1	0	0	0	0		0	0	0	0	10.9091	1	0	1	208	0	0	0	0	0	1
0	1	0	1	25206	134	124	25.7	25	9	M	R	1.9056	4	0	0	0	1	0	0	1	0	0	10.9091	0	0	0	0	0	0	0	0	1	4
0	1	0	1	25207	110	133	27.6	25	10	F	R	2.91291	5	1	0	0	0	0	0	0	0	0	10.9091	0	0	0	0	0	0	0	0	0	0
0	1	1	1	25208	119	123	20.7	25	8	F	R	-1.94684	1	0	0	1	0	1	0	0	0	0	10.9091	1	0	1	2200	1	0	0	0	0	1
0	1	1	1	25209	127	124	23.6	25	9	F	R	0.01247	3	0	0	0	1	1	0	0	0	0	10.9091	1	0	1	4920	1	0	0	0	0	1
0	1	1	1	25211	108	125	27.5	25	9	M	R	-0.277527	3	1	0	0	1	0	0	0	0	0	10.9091	1	0	1	0	0	0	0	0	0	1
0	1	1	1	25212	135	115	20.5	25	9	M	R	-0.057943	3	0	0	0	2	2	1	0	0	0	10.9091	1	0	1	64	0	0	0	0	0	1
0	1	1	1	25213	138	138	30.9	25	9	F	R	2.27794	5	0	1	0	0	0	0	0	0	1	10.9091	1	0	1	1040	0	0	0	1	0	9
0	1	1	1	25214	119	133	28.1	25	10	F	R	-1.31086	2	0	0	0	0	0	0	0	0	0	10.9091	1	0	1	8480	1	0	0	0	0	1
0	1	1	1	25215	107	122	24.1	25	10	F	R	-3.27016	1	1	0	0	2	1	1	0	0	1	10.9091	1	0	1	240	0	0	0	1	0	9
0	1	1	1	25216	116	138	33.5	25	9	F	R	-0.376016	3	0	0	0	0	0	0	0	0	0	10.9091	1	0	1	440	0	0	0	0	0	1
0	1	1	1	25218	104	145	30.6	25	10	F	R	-2.13319	1	1	0	1	0	0	0	0	0	0	10.9091	1	0	1	176	0	0	0	0	0	1
0	1	1	1	25219	111	117	21.1	25	9	M	R	-0.809861	2	1	0	0	2	2	1	0	0	0	10.9091	1	0	1	2320	1	0	0	0	0	1
0	1	1	1	25220	114	128	25.9	25	9	M	R	-2.13319	1	1	0	0	0	0	0	0	0	1	10.9091	1	0	1	2320	1	1	0	1	0	9
0	1	1	1	25221	115	120	21.1	25	10	M	R	-3.27016	1	0	0	1	2	2	1	0	0	0	10.9091	1	0	1	440	0	0	0	0	0	1
0	1	1	1	25222	128	132	28.7	25	11	M	R	1.51711	4	0	0	0	1		0	0	0	0	10.9091	1	0	1	112	0	0	0	0	0	1
0	1	1	1	25223	118	125	25.3	25	9	M	R	-1.19835	2	0	0	0	1	0	0	0	0	0	10.9091	1	0	1	1080	0	0	0	0	0	1
0	1	1	1	25224	110	140	31.1	25	10	F	R	0.387702	3	1	0	0	0	0	0	0	0	0	10.9091	1	0	1	0	0	0	0	0	0	1
0	1	1	1	25225	95	126	28.9	25	10	M	R	-1.19835	2	1	0	0	1	0	0	0	0	1	10.9091	1	0	1	24840	1	0	0	1	0	9
0	1	0	1	25226	117	137	29.6	25	11	F	R	-0.809861	2	0	0	0	1		0	0	0	0	10.9091	0	0	0	0	0	0	0	0	0	0
0	1	1	1	25227	106	117	22.1	25	8	F	R	0.71726	3	1	0	0	1	0	0	0	0	0	10.9091	1	0	1	3880	1	0	0	0	0	1
0	1	0	1	25228	127	120	22.8	25	11	F	R	-0.046143	3	0	0	0	3		1	0	0	0	10.9091	0	0	0	0	0	0	0	0	0	0
0	1	0	1	25229	128	125	24.1	25	9	M	R	1.1304	4	0	0	0	1	1	0	0	0	0	10.9091	0	0	0	0	0	1	0	1	0	2
0	1	1	1	25231	129	132	27.9	25	11	F	R	1.1629	4	0	0	0	1		0	0	0	0	10.9091	1	0	1	640	0	0	0	0	0	1
0	1	1	1	25232	136	135	28	25	12	F	R	1.1629	4	0	0	1	2		1	0	0	0	10.9091	1	0	1	192	0	0	0	0	0	1
0	1	1	1	25233	107	130	25	25	9	F	R	-1.31086	2	1	0	0	0	0	0	0	0	0	10.9091	0	1	1	224	0	0	0	0	0	1
0	1	1	1	25237	122	137	29.3	25	11	M	R	-1.94684	1	0	0	0	0		0	0	0	0	10.9091	1	0	1	480	0	0	0	0	0	1
0	1	1	1	25238	129	138	34.6	25	10	M	R	1.55139	4	0	0	0	0	0	0	1	0	0	10.9091	1	0	1	272	0	0	0	0	1	11
0	1	1	1	25239	103	127	23.2	25	9	F	R	1.1629	4	1	0	1	0	1	0	0	0	0	10.9091	1	0	1	1640	1	0	0	0	0	1
0	1	1	1	25240	115	133	32.4	25	10	M	R	1.31805	4	0	0	0	0	0	0	0	0	0	10.9091	1	0	1	1960	1	0	0	0	0	1
1	1	1	1	26001	119	117	23.6	26	7	M	R	1.50274	4	0	0	0	0	0	0	0	0	0	25	1	0	1	256	0	0	0	0	0	1
1	1	1	1	26002	121	115	21.5	26	8	F	R	1.85694	4	0	0	0	1	0	0	0	0	0	25	1	0	1	520	0	0	0	0	0	1
1	1	0	1	26003	115	114	18.7	26	6	M	R	0.787673	4	0	0	0	0	0	0	0	0	0	25	0	0	0	0	0	0	0	0	0	0
1	1	1	1	26004	113	121	19.6	26	8	F	R	-0.935624	2	1	0	1	0	1	0	0	0	0	25	1	0	1	720	0	0	0	0	0	1
1	1	1	1	26101	104	113	20.4	26	8	F	R	-2.52167	1	1	0	0	2	1	1	0	0	0	25	1	0	1	1440	0	0	0	0	0	1
1	1	1	1	26102	118	134	26.9	26	9	F	R	-0.360787	3	0	0	0	0	0	0	0	0	0	25	1	0	1	304	0	0	0	0	0	1
1	1	1	1	26103	113	123	22.9	26	8	M	R	-2.52167	1	1	0	0	0	0	0	0	0	0	25	1	0	1	760	0	0	0	0	0	1
1	1	0	1	26104	123	140	30.5	26	8	F	R	1.85694	4	0	0	0	0	0	0	0	0	0	25	0	0	0	0	0	0	0	0	0	0
1	1	1	1	26105	97	127	22.7	26	8	F	R	-0.547138	3	1	0	1	0	0	0	0	0	0	25	1	0	1	1680	1	0	0	0	0	1
1	1	1	1	26106	120	120	20.4	26	10	F	R	-1.94684	1	0	0	1	2	2	1	0	0	0	25	1	0	1	840	0	0	0	0	0	1
1	1	1	1	26107	113	114	16.5	26	6	M	R	0.776188	4	1	0	2	0	1	1	0	0	0	25	1	0	1	192	0	0	0	0	0	1
1	1	1	1	26108	107	124	22.8	26	8	F	R	0.776188	4	1	0	0	0	0	0	0	1	0	25	1	0	1	128	0	0	0	0	1	10
1	1	0	1	26109	100	126	21.8	26	8	F	R	2.30331	5	1	0	1	0	0	0	0	0	0	25	0	0	0	0	0	0	0	0	0	0
1	1	1	1	26110	115	120	21.1	26	7	F	R	0.776188	4	0	0	0	0	0	0	0	0	0	25	1	0	1	0	0	0	0	0	0	1
1	1	1	1	26111	122	115	19.7	26	8	F	R	-1.94684	1	0	1	0	1	1	0	0	0	0	25	1	0	1	2480	1	0	0	0	0	1
1	1	1	1	26113	114	148	36	26	10	M	R	-2.13319	1	1	0	0	0	0	0	0	0	0	25	1	0	1	880	0	0	0	0	0	1
1	1	0	1	26114	127	128	23.3	26	7	F	R	-3.27016	1	0	0	0	0	0	0	0	0	0	25	0	0	0	0	0	0	0	0	0	0
1	1	1	1	26115	116	123	21.1	26	8	F	R	-0.736019	3	0	0	1	0	1	0	0	0	0	25	1	0	1	680	0	0	0	0	0	1
1	1	1	1	26116	112	125	25.3	26	8	M	R	2.65752	5	1	0	0	0	0	0	0	0	0	25	1	0	1	176	0	0	0	0	0	1
1	1	1	1	26117	108	130	27.9	26	8	F	R	0.787673	4	1	0	0	0	0	0	0	0	0	25	1	0	1	1920	1	0	0	0	0	1
1	1	1	1	26118	104	114	17	26	8	F	R	-0.809861	2	1	0	1	2	2	1	0	1	0	25	1	0	1	2320	1	0	0	0	1	10
1	1	1	1	26119	97	133	29.2	26	10	M	R	-0.935624	2	1	0	0	0	0	0	0	0	1	25	1	0	1	3160	1	0	0	1	0	9
1	1	1	1	26120	127	128	21.8	26	10	M	R	-0.240059	3	0	0	2	1	2	1	0	0	0	25	1	0	1	720	0	1	0	1	0	9
1	1	1	1	26121	110	133	26.5	26	11	F	R	-0.455654	3	1	0	1	1		0	0	0	0	25	1	0	1	1120	0	0	0	0	0	1
1	1	1	1	26122	104	112	19.6	26	7	M	R	2.65752	5	1	0	0	1	1	0	0	0	1	25	1	0	1	760	0	0	0	1	0	9
1	1	1	1	26123	108	128	22.9	26	10	F	R	-2.52167	1	1	0	1	1	2	1	0	0	1	25	1	0	1	0	0	0	0	1	0	9
1	1	1	1	26124	121	130	25.9	26	10	M	R	-2.16747	1	0	0	0	1	1	0	0	0	0	25	1	0	1	7440	1	0	0	0	0	1
1	1	1	1	26125	128	133	29.1	26	10	M	R	-2.52167	1	0	0	0	0	0	0	0	0	1	25	1	0	1	480	0	0	0	1	0	9
1	1	1	1	26127	114	113	17.9	26	7	M	R	-2.52167	1	1	0	1	1	1	0	0	0	1	25	1	0	1	176	0	0	0	1	0	9
1	1	0	1	26128	85	117	18	26	9	F	R	-3.27016	1	1	0	1	2	3	1	0	1	0	25	0	0	0	0	0	0	0	0	1	3
1	1	1	1	26129	127	118	20.3	26	10	F	R	-2.52167	1	0	0	1	3	2	1	0	0	0	25	1	0	1	144	0	0	0	0	0	1
1	1	1	1	26201	115	125	24.6	26	10	F	R	-0.034658	3	0	1	0	2	1	1	0	1	0	25	1	0	1	1240	0	0	0	0	1	10
1	1	0	1	26202	134	145	29.5	26	11	F	R	-0.809861	2	0	0	1	0		0	0	0	1	25	0	0	0	0	0	0	0	1	0	2
1	1	1	1	26203	114	137	27.3	26	9	M	R	-3.27016	1	1	0	1	0	0	0	0	0	0	25	1	0	1	1640	1	0	0	0	0	1
1	1	0	1	26204	129	143	38.2	26	9	M	R	-1.74647	2	0	0	0	0	0	0	0	0	1	25	0	0	0	0	0	0	0	1	0	2
1	1	1	1	26205	118	133	30.9	26	9	M	R	0.375902	3	0	0	0	0	0	0	0	0	1	25	1	0	1	440	0	0	0	1	0	9
1	1	1	1	26206	107	127	24.3	26	10	F	R	0.776188	4	1	0	0	1	1	0	0	0	1	25	1	0	1	2040	1	0	0	1	0	9
1	1	1	1	26207	115	133	29.2	26	13	M	R	-3.27016	1	1	0	0	3		1	0	0	0	25	1	0	1	2440	1	0	0	0	0	1
1	1	1	1	26208	109	130	26.7	26	11	F	R	1.55139	4	1	0	0	2		1	0	0	0	25	1	0	1	1360	0	0	0	0	0	1
1	1	1	1	26209	106	135	33	26	12	M	R	-2.52167	1	1	0	0	1		0	0	0	1	25	1	0	1	22240	1	0	0	1	0	9
1	1	1	1	26210	121	136	26.7	26	11	F	R	-2.49496	1	0	0	1	1		0	0	0	1	25	1	0	1	920	0	0	0	1	0	9
1	1	1	1	26211	130	138	26.4	26	10	M	R	-2.52167	1	0	0	1	0	1	0	0	0	0	25	1	0	1	1000	0	0	0	0	0	1
1	1	1	1	26212	119	123	21.6	26	8	M	R	2.30331	5	0	0	1	0	1	0	0	0	1	25	1	0	1	0	0	0	0	1	0	9
1	1	1	1	26213	123	134	24.7	26	11	F	R	1.53959	4	0	0	2	1		1	0	0	0	25	1	0	1	272	0	0	0	0	0	1
1	1	1	1	26214	121	148	29.1	26	12	M	R	-2.52167	1	0	0	3	0		1	0	0	1	25	1	0	1	208	0	0	0	1	0	9
1	1	1	1	26215	148	143	27.6	26	11	F	R	-0.547138	3	0	0	2	0		1	0	0	0	25	1	0	1	64	0	0	0	0	0	1
1	1	1	1	26216	99	140	32.7	26	10	F	R	2.30331	5	1	1	0	0	0	0	0	0	0	25	1	0	1	112	0	0	0	0	0	1
1	1	1	1	26217	104	122	23	26	9	F	R	-0.376016	3	1	0	0	1	1	0	0	0	0	25	1	0	1	1720	1	0	0	0	0	1
1	1	1	1	26218	134	128	26.1	26	10	M	R	-1.94684	1	0	1	0	1	1	0	0	0	0	25	1	0	1	440	0	0	0	0	0	1
1	1	1	1	26301	130	156	39.4	26	13	M	R	-2.13319	1	0	0	1	0		0	0	0	1	25	1	0	1	80	0	0	0	1	0	9
1	1	1	1	26302	121	130	26.2	26	9	F	R	1.50274	4	0	0	0	0	0	0	0	0	0	25	1	0	1	1640	1	0	0	0	0	1
1	1	1	1	26303	118	123	23	26	8	M	R	1.61271	4	0	0	0	0	0	0	0	0	0	25	1	0	1	144	0	0	0	0	0	1
1	1	1	1	26401	120	148	41.7	26	12	F	R	0.776188	4	0	0	0	0		0	0	0	0	25	1	0	1	0	0	0	0	0	0	1
1	1	1	1	26402	113	123	24.5	26	11	F	R	-2.88168	1	1	0	0	3		1	0	0	0	25	1	0	1	480	0	0	0	0	0	1
1	1	1	1	26403	124	124	27.6	26	12	M	R	0.468595	3	0	0	0	3		1	0	0	1	25	1	0	1	224	0	0	0	1	0	9
1	1	1	1	26404	111	134	26.9	26	12	F	R	-2.61207	1	1	0	1	2		1	0	0	0	25	1	0	1	128	0	0	0	0	0	1
1	1	1	1	26405	113	135	26.5	26	11	M	R	1.1304	4	1	0	1	1		0	0	0	0	25	1	0	1	680	0	0	0	0	0	1
1	1	1	1	26406	124	150	43.9	26	13	F	R	0.776188	4	0	0	0	0		0	1	0	0	25	1	0	1	144	0	0	0	0	1	11
1	1	1	1	26407	131	140	30.8	26	12	M	R	0.776188	4	0	0	1	1		0	0	0	0	25	1	0	1	208	0	0	0	0	0	1
1	1	1	1	26408	130	138	26.5	26	11	F	R	-2.88168	1	0	0	1	1		0	0	0	0	25	1	0	1	1560	1	0	0	0	0	1
1	0	1	0	27001	123	113	17.4	27	7	M	R	-1.29563	2	0	1	1	1	2	1	0	0	0	8.47458	1	0	1	1840	1	0	0	0	0	1
1	0	1	0	27002	94	115	16.8	27	7	M	R	-1.29563	2	1	1	2	1	2	1	0	0	0	8.47458	1	0	1	64	0	0	0	0	0	1
1	0	0	0	27102	112	125	23	27	8	F	R	-0.645627	3	1	0	0	0	0	0	0	0	0	8.47458	0	0	0	0	0	0	0	0	0	0
1	0	1	0	27103	98	124	20.9	27	8	F	R	-2.52167	1	1	0	1	0	1	0	0	0	0	8.47458	1	0	1	1640	1	0	0	0	0	1
1	0	0	0	27104	122	123	20.7	27	10	F	R	-3.27016	1	0	0	1	2	2	1	0	0	1	8.47458	0	0	0	0	0	0	0	1	0	2
1	0	0	0	27105	121	132	26.5	27	10	M	R	-2.05935	1	0	0	0	0	1	0	0	0	0	8.47458	0	0	0	0	0	0	0	0	0	0
1	0	1	0	27106	138	120	21.8	27	7	F	R	0.17941	3	0	0	0	0	0	0	0	0	0	8.47458	1	0	1	224	0	0	0	0	0	1
1	0	0	0	27107	128	113	17.2	27	6	F	R	-0.547138	3	0	0	1	0	1	0	0	0	0	8.47458	0	0	0	0	0	0	0	0	0	0
1	0	0	0	27108	102	115	21.6	27	8	F	R	0.228065	3	1	1	0	1	0	0	0	0	0	8.47458	0	0	0	0	0	0	0	0	0	0
1	0	1	0	27109	93	117	21.1	27	7	M	R	-1.31086	2	1	1	0	0	0	0	0	0	0	8.47458	1	0	1	192	0	0	0	0	0	1
1	0	1	0	27111	112	130	26.4	27	10	M	R	-2.13319	1	1	0	0	1	1	0	0	1	0	8.47458	1	1	1	2040	1	0	0	0	1	10
1	0	1	0	27113	103	120	22.9	27	8	F	R	-1.70514	2	1	1	0	1	0	0	0	1	0	8.47458	1	0	1	1120	0	0	0	0	1	10
1	0	1	0	27114	110	119	20.7	27	8	M	R	-2.30635	1	1	0	0	1	1	0	0	0	0	8.47458	1	0	1	920	0	0	0	0	0	1
1	0	1	0	27115	119	134	26.8	27	11	M	R	-3.27016	1	0	0	1	1		0	0	0	0	8.47458	1	0	1	2600	1	0	0	0	0	1
1	0	1	0	27116	101	116	20.2	27	9	M	R	-1.29563	2	1	0	0	2	2	1	0	0	0	8.47458	1	0	1	1240	0	0	0	0	0	1
1	0	0	0	27117	101	129	28.6	27	10	M	R	-0.809861	2	1	0	0	1	0	0	0	0	0	8.47458	0	0	0	0	0	0	0	0	0	0
1	0	1	0	27118	110	125	24.4	27	8	F	R	-3.27016	1	1	1	0	0	0	0	0	0	0	8.47458	1	0	1	3720	1	0	0	0	0	1
1	0	1	0	27119	114	132	27.4	27	9	M	R	-1.31086	2	1		0	0	0	0	0	1	1	8.47458	1	0	1	920	0	0	0	1	1	13
1	0	1	0	27120	116	130	26.5	27	9	M	R	-1.31086	2	0	0	0	0	0	0	0	1	0	8.47458	1	0	1	0	0	0	0	0	1	10
1	0	1	0	27121	98	121	22.3	27	10	M	R	-1.19835	2	1	1	0	2	2	1	0	0	0	8.47458	1	0	1	1000	0	0	0	0	0	1
1	0	1	0	27122	117	127	22.5	27	9	F	R	-3.27016	1	0	1	1	0	1	0	0	0	0	8.47458	1	0	1	80	0	0	0	0	0	1
1	0	1	0	27123	107	130	24.8	27	9	M	R	-3.27016	1	1	1	0	0	0	0	0	0	0	8.47458	1	0	1	920	0	0	0	0	0	1
1	0	1	0	27125	117	128	24.5	27	10	M	R	-1.31086	2	0	0	0	1	1	0	0	0	0	8.47458	1	0	1	1960	1	0	0	0	0	1
1	0	1	0	27126	109	126	24.5	27	9	M	R	-3.27016	1	1	1	0	1	0	0	0	0	0	8.47458	1	0	1	224	0	0	0	0	0	1
1	0	1	0	27128	104	121	24.6	27	7	F	R	-0.455654	3	1	0	0	0	0	0	0	1	0	8.47458	1	0	1	760	0	0	0	0	1	10
1	0	1	0	27129	107	126	24.1	27	9	M	R	-3.27016	1	1	0	0	1	1	0	0	0	0	8.47458	1	0	1	2040	1	0	0	0	0	1
1	0	1	0	27130	121	125	22.1	27	7	M	R	-3.27016	1	0	0	1	0	0	0	0	0	0	8.47458	1	0	1	4240	1	0	0	0	0	1
1	0	1	0	27131	119	137	35.3	27	13	M	R	-3.27016	1	1	1	0	2		1	0	1	0	8.47458	1	0	1	1320	0	0	0	0	1	10
1	0	1	0	27132	126	126	22.4	27	8	F	R	0.582272	3	0	0	1	0	0	0	0	0	0	8.47458	1	0	1	176	0	0	0	0	0	1
1	0	1	0	27201	76	126	23.6	27	11	M	R	-1.31086	2	1	0	1	2		1	0	0	0	8.47458	1	0	1	3760	1	0	0	0	0	1
1	0	0	0	27202	117	129	23.4	27	11	M	R	-0.809861	2	0	0	1	2		1	0	0	0	8.47458	0	0	0	0	0	0	0	0	0	0
1	0	0	0	27203	116	125	22.9	27	10	M	R	-3.27016	1	0	0	1	2	2	1	0	0	0	8.47458	0	0	0	0	0	0	0	0	0	0
1	0	1	0	27204	102	130	26.8	27	9	F	R	-3.27016	1	1	1	0	0	0	0	0	0	0	8.47458	1	0	1	960	0	0	0	0	0	1
1	0	1	0	27205	108	130	25	27	10	F	R	-3.27016	1	1	0	1	1	1	0	0	0	0	8.47458	1	0	1	112	0	0	0	0	0	1
1	0	0	0	27206	109	137	25.2	27	11	M	R	-0.547138	3	1	0	2	0		1	0	0	0	8.47458	0	0	0	0	0	1	0	1	0	2
1	0	1	0	27207	113	125	27.3	27	9	M	R	1.55139	4	1	1	0	1	0	0	0	0	0	8.47458	1	0	1	600	0	0	0	0	0	1
1	0	1	0	27208	111	124	28.2	27	11	M	R	-2.52167	1	1	0	0	2		1	0	1	1	8.47458	1	0	1	1880	1	0	0	1	1	13
1	0	1	0	27209	120	145	31	27	12	F	R	-1.31086	2	0	0	1	0		0	0	1	0	8.47458	1	0	1	920	0	0	0	0	1	10
1	0	1	0	27210	125	125	22.8	27	10	F	R	-3.27016	1	0	0	1	2	2	1	0	0	0	8.47458	1	0	1	128	0	0	0	0	0	1
1	0	1	0	27211	106	127	24.3	27	9	F	R	-2.88168	1	1	1	0	0	0	0	0	1	0	8.47458	1	0	1	480	0	0	0	0	1	10
1	0	0	0	27212	132	145	35.2	27	13	F	R	1.55139	4	0	0	0	1		0	0	1	0	8.47458	0	0	0	0	0	0	0	0	1	3
1	0	1	0	27213	126	125	23.4	27	10	M	R	-3.27016	1	0	0	0	2	1	1	0	0	0	8.47458	1	0	1	1280	0	0	0	0	0	1
1	0	0	0	27214	117	132	25.6	27	10	F	R	-2.88168	1	0	0	1	1	1	0	0	0	0	8.47458	0	0	0	0	0	0	0	0	0	0
1	0	1	0	27215	126	150	35.8	27	10	F	R	-2.88168	1	0	0	0	0	0	0	0	1	0	8.47458	1	0	1	2840	1	0	0	0	1	10
1	0	1	0	27216	91	125	22.3	27	8	M	R	0.416671	3	1	0	1	0	0	0	0	0	0	8.47458	1	0	1	7520	1	0	0	0	0	1
1	0	0	0	27217	101	123	23.5	27	10	F	R	-2.13319	1	1	0	0	2	1	1	0	0	0	8.47458	0	0	0	0	0	0	0	0	0	0
1	0	1	0	27218	115	130	25.7	27	10	F	R	-3.27016	1	0	0	0	1	1	0	0	0	0	8.47458	1	0	1	440	0	0	0	0	0	1
1	0	1	0	27219	112	127	24.3	27	10	M	R	-3.27016	1	1	0	0	1	1	0	0	0	0	8.47458	1	0	1	1800	1	0	0	0	0	1
1	0	0	0	27220	120	119	24.2	27	9	M	R	1.52811	4	0	0	0	2	1	1	0	0	0	8.47458	0	0	0	0	0	0	0	0	0	0
1	0	1	0	27222	125	140	33.8	27	10	M	R	-3.27016	1	0	0	0	0	0	0	0	0	1	8.47458	1	0	1	144	0	0	0	1	0	9
1	0	1	0	27223	121	122	24.4	27	10	M	R	-2.52167	1	0	0	0	2	1	1	0	0	1	8.47458	1	0	1	2640	1	0	0	1	0	9
1	0	0	0	27302	121	126	23.7	27	10	F	R	1.55139	4	0	0	0	1	1	0	0	0	0	8.47458	0	0	0	0	0	0	0	0	0	0
1	0	1	0	27303	103	142	29.8	27	12	M	R	-2.13319	1	1	0	1	1		0	0	1	0	8.47458	1	0	1	3120	1	0	0	0	1	10
1	0	1	0	27304	132	149	36.7	27	14	M	R	-1.31086	2	0	0	1	1		0	0	1	0	8.47458	1	0	1	0	0	0	0	0	1	10
1	0	1	0	27305	124	150	35.8	27	14	M	R	-3.27016	1	0	0	1	1		0	0	1	0	8.47458	1	0	1	192	0	0	0	0	1	10
1	0	1	0	27306	122	140	32.8	27	12	M	R	-3.27016	1	0	0	0	1		0	0	1	0	8.47458	1	0	1	2680	1	0	0	0	1	10
1	0	0	0	27307	130	137	33	27	11	F	R	-0.376016	3	0	0	0	1		0	0	0	0	8.47458	0	0	0	0	0	0	0	0	0	0
1	0	0	0	27308	117	140	32.3	27	12	F	R	1.9056	4	1	1	0	1		0	0	0	0	8.47458	0	0	0	0	0	0	0	0	0	0
1	0	1	0	27309	105	136	30.3	27	10	M	R	-2.88168	1	1	0	0	0	0	0	0	0	0	8.47458	1	0	1	0	0	0	0	0	0	1
0	0	1	1	28101	131	132	26.7	28	10	M	R	-2.52167	1	0	0	0	0	0	0	0	0	0	17.3077	1	0	1	880	0	0	0	0	0	1
0	0	1	1	28102	124	140	34.7	28	10	M	R	2.30331	5	0	0	0	0	0	0	0	0	0	17.3077	1	0	1	1640	1	0	0	0	0	1
0	0	1	1	28103	132	132	27.2	28	9	F	R	-0.924139	2	0	0	0	0	0	0	0	0	1	17.3077	1	0	1	3320	1	0	0	1	0	9
0	0	0	1	28104	132	119	21.8	28	8	F	R	-0.935624	2	0	0	0	1	0	0	0	0	0	17.3077	0	0	0	0	0	0	0	0	0	0
0	0	1	1	28105	135	130	25.4	28	9	F	R	-3.27016	1	0	0	0	0	0	0	0	0	1	17.3077	1	0	1	1840	1	0	0	1	0	9
0	0	1	1	28106	100	120	21	28	7	M	R	-0.183706	3	1	0	0	0	0	0	0	0	0	17.3077	1	0	1	2120	1	0	0	0	0	1
0	0	1	1	28108	118	119	19.4	28	8	F	R	-2.88168	1	0	0	1	1	1	0	0	0	0	17.3077	1	0	1	1040	0	0	0	0	0	1
0	0	1	1	28109	128	148	33.9	28	10	F	R	-3.27016	1	0	0	0	0	0	0	0	0	0	17.3077	1	0	1	400	0	0	0	0	0	1
0	0	1	1	28110	131	128	27.6	28	8	M	R	-0.90891	2	0	0	0	0	0	0	0	0	0	17.3077	1	0	1	288	0	0	0	0	0	1
0	0	1	1	28111	121	120	22.4	28	8	F	R	1.55139	4	0	0	0	1	0	0	0	0	0	17.3077	1	0	1	680	0	0	0	0	0	1
0	0	1	1	28112	126	115	18.9	28	8	F	R	-1.77898	2	0	0	0	1	1	0	0	0	0	17.3077	1	0	1	3640	1	0	0	0	0	1
0	0	1	1	28113	96	115	21.2	28	10	F	R	-0.588745	3	1	0	0	3	2	1	0	0	0	17.3077	1	0	1	1080	0	0	0	0	0	1
0	0	1	1	28114	129	110	17.7	28	8	F	R	-1.94684	1	0	0	0	2	2	1	0	0	0	17.3077	1	0	1	208	0	0	0	0	0	1
0	0	1	1	28115	118	119	22.4	28	7	M	R	1.55139	4	0	0	0	0	0	0	0	0	0	17.3077	1	0	1	112	0	0	0	0	0	1
0	0	0	1	28116	126	110	23.3	28	8	M	R	3.63946	5	0	0	0	3	0	1	0	0	0	17.3077	0	0	0	0	0	0	0	0	0	0
0	0	0	1	28117	119	140	33.8	28	13	M	R	-3.27016	1	1	0	0	2		1	0	0	0	17.3077	0	0	0	0	0	0	0	0	0	0
0	0	1	1	28119	123	119	18.6	28	8	F	R	1.1304	4	0	0	1	1	1	0	0	0	0	17.3077	1	0	1	1800	1	0	0	0	0	1
0	0	1	1	28120	110	112	20	28	7	M	R	-2.52167	1	1	0	0	1	1	0	0	0	0	17.3077	1	0	1	3760	1	0	0	0	0	1
0	0	0	1	28121	106	128	20.6	28	9	F	R	-3.27016	1	1	0	2	0	2	1	0	0	0	17.3077	0	0	0	0	0	0	0	0	0	0
0	0	1	1	28122	116	132	25.5	28	9	M	R	-3.27016	1	0	0	0	0	0	0	0	0	1	17.3077	1	0	1	64	0	0	0	1	0	9
0	0	1	1	28123	122	122	21.9	28	9	M	R	-3.27016	1	0	0	0	1	1	0	0	0	1	17.3077	1	0	1	2720	1	0	0	1	0	9
0	0	1	1	28124	103	112	20.9	28	9	M	R	1.1629	4	1	0	0	3	2	1	0	0	0	17.3077	1	0	1	840	0	0	0	0	0	1
0	0	1	1	28125	106	120	23.5	28	10	M	R	-1.88214	2	1	0	0	2	1	1	0	0	1	17.3077	1	0	1	4480	1	0	0	1	0	9
0	0	0	1	28201	109	140	30	28	10	M	R	-1.94684	1	1	0	0	0	0	0	0	0	0	17.3077	0	0	0	0	0	0	0	0	0	0
0	0	0	1	28202	107	138	30.5	28	11	M	R	0.01247	3	1	1	0	0		0	0	0	0	17.3077	0	0	0	0	0	0	0	0	0	0
0	0	0	1	28203	122	147	37	28	10	F	R	-1.19835	2	0	0	0	0	0	0	0	0	0	17.3077	0	0	0	0	0	0	0	0	0	0
0	0	1	1	28204	101	125	27.1	28	10	M	R	0.776188	4	1	1	0	2	0	1	0	0	0	17.3077	1	0	1	192	0	0	0	0	0	1
0	0	1	1	28205	139	122	21.8	28	9	F	R	-0.547138	3	0	0	0	1	1	0	0	0	0	17.3077	1	0	1	440	0	0	0	0	0	1
0	0	0	1	28206	141	135	29.7	28	11	F	R	1.55139	4	0	0	0	1		0	0	0	0	17.3077	0	0	0	0	0	0	0	0	0	0
0	0	1	1	28207	145	140	30.8	28	10	F	R	-0.423144	3	0	0	0	0	0	0	0	0	0	17.3077	1	0	1	0	0	0	0	0	0	1
0	0	1	1	28208	125	149	32	28	11	F	R	-0.376016	3	0	0	1	0		0	0	0	0	17.3077	1	0	1	0	0	0	0	0	0	1
0	0	0	1	28209	111	120	19.9	28	8	M	R	0.01247	3	1	1	1	1	1	0	0	0	1	17.3077	0	0	0	0	0	0	0	1	0	2
0	0	1	1	28210	104	128	26.1	28	10	M	R	1.55139	4	1	1	0	1	1	0	0	0	0	17.3077	0	1	1	208	0	0	0	0	0	1
0	0	1	1	28211	111	128	26.5	28	9	F	R	3.26712	5	1	1	0	0	0	0	0	0	0	17.3077	1	0	1	176	0	0	0	0	0	1
0	0	1	1	28212	139	138	27.7	28	13	M	R	-1.31086	2	0	0	2	2		1	0	0	0	17.3077	1	0	1	8440	1	0	0	0	0	1
0	0	0	1	28213	124	122	23.8	28	8	F	R	-0.547138	3	0	0	0	0	0	0	0	0	0	17.3077	0	0	0	0	0	0	0	0	0	0
0	0	1	1	28214	115	122	21.4	28	10	M	R	0.375902	3	0	0	1	2	2	1	0	0	0	17.3077	1	0	1	520	0	0	0	0	0	1
0	0	1	1	28215	99	125	28.4	28	8	F	R	-0.021809	3	1	1	0	0	0	0	0	0	0	17.3077	1	0	1	6600	1	0	0	0	0	1
0	0	0	1	28216	114	120	23.1	28	8	F	R	-1.94684	1	1	0	0	1	0	0	0	0	0	17.3077	0	0	0	0	0	0	0	0	0	0
0	0	1	1	28217	108	130	30	28	10	F	R	1.9056	4	1	1	0	1	0	0	0	0	0	17.3077	1	0	1	1960	1	0	0	0	0	1
0	0	0	1	28218	111	130	31.6	28	9	F	R	0.776188	4	1	1	0	0	0	0	0	0	0	17.3077	0	0	0	0	0	0	0	0	0	0
0	0	0	1	28219	119	135	35.2	28	11	F	R	2.91291	5	0	0	0	1		0	0	0	0	17.3077	0	0	0	0	0	0	0	0	0	0
0	0	1	1	28220	142	129	21.6	28	9	M	R	0.776188	4	0	0	2	0	1	1	0	0	0	17.3077	1	0	1	480	0	0	0	0	0	1
0	0	1	1	28221	127	129	26.3	28	9	M	R	0.574944	3	0	1	0	0	0	0	0	0	0	17.3077	1	0	1	1440	0	0	0	0	0	1
0	0	1	1	28222	111	130	28	28	8	M	R	1.91482	5	1	1	0	0	0	0	0	0	0	17.3077	1	0	1	800	0	0	0	0	0	1
0	0	1	1	28223	117	120	21.5	28	10	M	R	-0.547138	3	0	0	0	2	2	1	0	0	0	17.3077	1	0	1	192	0	0	0	0	0	1
0	0	1	1	28224	96	125	25.5	28	9	M	R	0.01247	3	1	0	0	1	0	0	0	0	0	17.3077	1	0	1	6720	1	0	0	0	0	1
0	0	1	1	28225	116	120	25.4	28	12	M	R	-1.31086	2	1	0	0	3		1	0	0	0	17.3077	1	0	1	720	0	0	0	0	0	1
0	0	1	1	28226	133	130	27.1	28	12	M	R	2.5152	5	0	0	0	2		1	0	0	0	17.3077	1	0	1	1560	1	0	0	0	0	1
0	0	0	1	28227	120	139	26	28	10	M	R	-1.08974	2	0	0	2	0	1	1	0	0	1	17.3077	0	0	0	0	0	0	0	1	0	2
0	0	1	1	28228	102	120	30	28	9	F	R	-0.547138	3	1	1	0	2	0	1	0	0	1	17.3077	1	0	1	80	0	0	0	1	0	9
0	0	1	1	28230	110	132	27.5	28	10	M	R	1.55139	4	1	0	0	0	0	0	0	0	1	17.3077	1	0	1	600	0	0	0	1	0	9
1	1	0	1	29002	113	130	22.1	29	9	M	R	-2.52167	1	1	0	2	0	1	1	0	1	0	10.1695	0	0	0	0	0	0	0	0	1	3
1	1	1	1	29003	106	110	18.9	29	7	M	R	-0.935624	2	1	0	0	2	1	1	0	0	0	10.1695	1	0	1	2440	1	0	0	0	0	1
1	1	0	1	29004	89	120	19.8	29	7	F	R	0.753394	3	1	0	1	0	0	0	1	0	0	10.1695	0	0	0	0	0	0	0	0	1	4
1	1	1	1	29005	116	130	27.4	29	9	F	R	-2.13319	1	0	0	0	0	0	0	1	0	0	10.1695	1	0	1	1080	0	0	0	0	1	11
1	1	1	1	29006	103	100	17	29	8	F	R	-1.74647	2	1	1	0	3	2	1	0	0	1	10.1695	1	0	1	480	0	0	0	1	0	9
1	1	0	1	29101	117	120	22.1	29	9	F	R	-1.36947	2	0	0	0	2	1	1	1	0	0	10.1695	0	0	0	0	0	0	0	0	1	4
1	1	1	1	29102	117	140	28.3	29	9	F	R	-3.27016	1	0	0	0	0	0	0	0	0	0	10.1695	1	0	1	2600	1	0	0	0	0	1
1	1	1	1	29103	133	140	29.9	29	9	F	R	-2.18941	1	0	1	0	0	0	0	0	0	0	10.1695	1	0	1	3360	1	0	0	0	0	1
1	1	1	1	29104	95	105	16.4	29	8	M	R	-3.27016	1	1	0	0	3	3	1	0	0	0	10.1695	1	0	1	1920	1	0	0	0	0	1
1	1	1	1	29105	119	120	20.3	29	8	F	R	-1.94684	1	0	1	1	1	1	0	0	0	0	10.1695	1	0	1	1560	1	0	0	0	0	1
1	1	1	1	29106	136	120	21	29	8	F	R	-0.021809	3	0		0	1	1	0	0	0	0	10.1695	1	0	1	272	0	0	0	0	0	1
1	1	1	1	29108	114	120	23.4	29	8	F	R	-1.38127	2	1	0	0	1	0	0	0	0	0	10.1695	1	0	1	208	0	0	0	0	0	1
1	1	0	1	29109	88	120	17.9	29	7	M	R	1.55139	4	1	0	2	0	1	1	0	0	0	10.1695	0	0	0	0	0	0	0	0	0	0
1	1	0	1	29110	98	115	19.1	29	7	M	R	1.55139	4	1	1	0	1	1	0	1	0	0	10.1695	0	0	0	0	0	0	0	0	1	4
1	1	1	1	29111	112	120	23.6	29	11	M	R	-3.27016	1	1	0	0	3		1	1	0	0	10.1695	1	0	1	176	0	0	0	0	1	11
1	1	0	1	29112	116	130	27.1	29	8	F	R	-2.52167	1	0	0	0	0	0	0	0	0	0	10.1695	0	0	0	0	0	0	0	0	0	0
1	1	0	1	29113	115	120	20.4	29	8	F	R	-2.13319	1	0	0	0	1	1	0	0	0	0	10.1695	0	0	0	0	0	0	0	0	0	0
1	1	1	1	29201	131	140	36.6	29	10	F	R	1.55139	4	0	0	0	0	0	0	0	0	0	10.1695	1	0	1	0	0	0	0	0	0	1
1	1	1	1	29202	112	130	22.9	29	9	M	R	-2.52167	1	1	0	1	0	1	0	0	0	0	10.1695	1	0	1	920	0	0	0	0	0	1
1	1	1	1	29203	136	150	36.7	29	11	M	R	-0.547138	3	0	0	0	0		0	0	0	0	10.1695	1	0	1	520	0	0	0	0	0	1
1	1	1	1	29204	119	145	32.3	29	11	M	R	1.1304	4	0	0	0	0		0	1	0	1	10.1695	1	0	1	256	0	0	0	1	1	14
1	1	0	1	29205	112	150	32.4	29	14	M	R	-2.16747	1	1	0	2	1		1	1	0	0	10.1695	0	0	0	0	0	0	0	0	1	4
1	1	0	1	29206	129	130	25.5	29	10	F	R	1.55139	4	0	0	0	1	1	0	0	0	0	10.1695	0	0	0	0	0	0	0	0	0	0
1	1	0	1	29208	108	140	28.3	29	11	M	R	1.55139	4	1	0	1	0		0	1	0	0	10.1695	0	0	0	0	0	0	0	0	1	4
1	1	0	1	29209	72	130	20.3	29	10	F	R	-0.046143	3	1	0	3	1	2	1	0	0	0	10.1695	0	0	0	0	0	0	0	0	0	0
1	1	1	1	29210	124	135	29.7	29	11	M	R	-1.19835	2	0	0	0	1		0	1	0	0	10.1695	1	0	1	144	0	0	0	0	1	11
1	1	1	1	29211	108	140	37.6	29	10	F	R	-1.38127	2	1	0	0	0	0	0	0	0	0	10.1695	1	0	1	112	0	0	0	0	0	1
1	1	0	1	29212	100	150	33.6	29	14	M	R	1.55139	4	1	0	2	1		1	1	0	0	10.1695	0	0	0	0	0	0	0	0	1	4
1	1	1	1	29213	108	130	26.3	29	12	M	R	-1.74647	2	1	1	1	2		1	1	0	0	10.1695	1	0	1	520	0	0	0	0	1	11
1	1	1	1	29214	120	140	29.2	29	11	M	R	-0.581417	3	0	0	1	0		0	0	0	0	10.1695	1	0	1	2080	1	0	0	0	0	1
1	1	1	1	29215	118	140	34	29	12	M	R	-0.277527	3	1	0	0	1		0	0	0	0	10.1695	1	0	1	3920	1	0	0	0	0	1
1	1	1	1	29216	104	140	31.5	29	11	M	R	1.9056	4	1	0	0	0		0	0	0	0	10.1695	1	0	1	0	0	0	0	0	0	1
1	1	1	1	29217	106	130	26	29	10	M	R	-2.52167	1	1	0	0	1	1	0	1	0	0	10.1695	1	0	1	240	0	0	0	0	1	11
1	1	1	1	29218	101	140	24.9	29	11	M	R	-2.52167	1	1	0	3	0		1	0	0	0	10.1695	1	0	1	520	0	0	0	0	0	1
1	1	1	1	29219	99	130	24.9	29	8	M	R	1.9056	4	1	1	0	0	0	0	0	0	0	10.1695	1	0	1	2120	1	0	0	0	0	1
1	1	1	1	29220	118	122	18.9	29	10	M	R	-1.35798	2	0	0	3	2	3	1	1	0	0	10.1695	1	0	1	1120	0	0	0	0	1	11
1	1	1	1	29221	104	120	26.3	29	10	F	R	0.776188	4	1	0	0	2	1	1	0	0	0	10.1695	1	0	1	0	0	0	0	0	0	1
1	1	1	1	29222	111	130	21.3	29	8	F	R	1.9056	4	1	0	2	0	1	1	0	0	0	10.1695	1	0	1	3080	1	0	0	0	0	1
1	1	1	1	29223	118	130	25.6	29	9	M	R	-2.52167	1	0	0	0	0	0	0	0	0	0	10.1695	1	0	1	0	0	0	0	0	0	1
1	1	1	1	29224	121	140	36.9	29	10	M	R	0.387702	3	0	0	0	0	0	0	0	0	0	10.1695	1	0	1	4240	1	0	0	0	0	1
1	1	0	1	29225	113	120	23.3	29	9	M	R	-2.88168	1	1	0	0	2	1	1	1	1	1	10.1695	0	0	0	0	0	0	0	1	1	8
1	1	1	1	29226	114	150	33.4	29	11	F	R	1.55139	4	1	1	1	0		0	1	0	1	10.1695	1	0	1	224	0	0	0	1	1	14
1	1	1	1	29227	127	150	39.5	29	13	M	R	0.753394	3	0	0	0	0		0	1	0	0	10.1695	1	0	1	3240	1	0	0	0	1	11
1	1	1	1	29228	102	140	32.8	29	11	F	R	-1.35798	2	1	0	0	0		0	1	0	0	10.1695	1	0	1	600	0	0	0	0	1	11
1	1	1	1	29229	120	120	21.3	29	8	M	R	2.65752	5	0	0	0	1	1	0	1	0	0	10.1695	1	0	1	600	0	0	0	0	1	11
1	1	1	1	29230	100	130	24.9	29	10	M	R	-0.809861	2	1	0	1	1	1	0	1	0	0	10.1695	1	0	1	224	0	0	0	0	1	11
1	1	1	1	29231	108	130	27.1	29	10	M	R	-1.38127	2	1	0	0	1	0	0	1	0	0	10.1695	1	0	1	80	0	0	0	0	1	11
1	1	1	1	29232	106	120	20.6	29	8	M	R	1.14188	4	1	0	1	1	1	0	1	0	0	10.1695	1	0	1	240	0	0	0	0	1	11
1	1	1	1	29233	114	145	42.3	29	11	F	R	1.9056	4	1	0	0	0		0	1	0	0	10.1695	1	0	1	64	0	0	0	0	1	11
1	1	0	1	29234	118	130	29.7	29	11	F	R	1.1304	4	0	0	0	2		1	1	0	0	10.1695	0	0	0	0	0	0	0	0	1	4
1	1	1	1	29235	126	140	30	29	11	M	R	1.1304	4	0	0	1	0		0	1	0	0	10.1695	1	0	1	0	0	0	0	0	1	11
1	1	1	1	29236	11	145	36.6	29	12	M	R	1.1304	4	1	0	0	0		0	1	0	1	10.1695	1	0	1	320	0	0	0	1	1	14
1	1	1	1	29237	120	150	31.7	29	10	F	R	-0.809861	2	0	0	1	0	0	0	1	0	0	10.1695	1	0	1	0	0	0	0	0	1	11
1	1	1	1	29238	116	160	38.7	29	13	F	R	-0.809861	2	1	0	1	0		0	1	0	0	10.1695	1	0	1	176	0	0	0	0	1	11
1	1	1	1	29239	112	130	25.1	29	10	F	R	-2.88168	1	1	0	0	1	1	0	1	0	0	10.1695	1	0	1	1040	0	0	0	0	1	11
1	1	1	1	29240	121	132	22.5	29	11	M	R	-0.581417	3	0	0	3	1		1	0	0	0	10.1695	1	0	1	680	0	0	0	0	0	1
1	1	0	1	29401	110	130	20.2	29	11	M	R	-0.547138	3	1	0	3	1		1	0	0	1	10.1695	0	0	0	0	0	0	0	1	0	2
1	1	1	1	29402	111	130	19.8	29	8	M	R	1.51711	4	1	0	3	0	1	1	0	0	0	10.1695	1	0	1	96	0	0	0	0	0	1
1	1	1	1	29403	109	128	23	29	7	F	R	1.9056	4	1	0	0	0	0	0	0	0	0	10.1695	1	0	1	1040	0	0	0	0	0	1
1	1	1	0	30102	121	120	20	30	8	M	U	0.787673	4	0	0	1	1	1	0	0	0	0	5.55555	1	0	1	1000	0	0	0	0	0	1
1	1	1	0	30103	131	111	17.3	30	6	F	U	1.9056	4	0	0	0	0	1	0	0	0	0	5.55555	1	0	1	640	0	0	0	0	0	1
1	1	0	0	30104	133	120	21	30	6	F	U	2.94285	5	0	0	0	0	0	0	0	0	0	5.55555	0	0	0	0	0	0	0	0	0	0
1	1	0	0	30105	120	112	16.2	30	6	F	U	1.55139	4	0	0	1	0	1	0	0	0	0	5.55555	0	0	0	0	0	0	0	0	0	0
1	1	1	0	30106	98	111	16.3	30	6	M	U	1.55139	4	1	0	1	1	1	0	1	0	0	5.55555	1	0	1	0	0	0	0	0	1	11
1	1	1	0	30107	116	121	20.3	30	8	M	U	0.622072	3	0	0	1	1	1	0	0	0	0	5.55555	1	0	1	176	0	0	0	0	0	1
1	1	1	0	30109	124	129	25.3	30	7	F	U	2.27794	5	0	0	0	0	0	0	0	0	0	5.55555	1	0	1	440	0	0	0	0	0	1
1	1	1	0	30110	123	132	26.3	30	8	F	U	-0.809861	2	0	0	0	0	0	0	0	0	0	5.55555	1	0	1	128	0	0	0	0	0	1
1	1	1	0	30111	124	128	24.9	30	10	F	U	0.416671	3	0	0	0	1	1	0	0	0	0	5.55555	1	0	1	192	0	0	0	0	0	1
1	1	1	0	30114	111	125	21.6	30	9	F	U	3.26712	5	1	0	1	1	1	0	1	0	0	5.55555	1	0	1	1320	0	0	0	0	1	11
1	1	1	0	30115	126	130	21.4	30	9	M	U	2.80053	5	0	0	2	0	1	1	1	0	0	5.55555	1	0	1	3920	1	0	0	0	1	11
1	1	0	0	30116	117	120	25	30	8	M	U	2.30331	5	0	1	0	1	0	0	1	0	0	5.55555	0	0	0	0	0	0	0	0	1	4
1	1	1	0	30118	111	130	24.6	30	10	F	U	2.5152	5	1	0	1	1	1	0	0	0	0	5.55555	1	0	1	128	0	0	0	0	0	1
1	1	1	0	30119	106	121	23.4	30	8	F	U	1.13962	4	1	1	0	0	0	0	1	0	0	5.55555	1	0	1	520	0	0	0	0	1	11
1	1	1	0	30120	124	115	17.8	30	8	F	U	-1.94684	1	0	0	1	1	2	1	0	0	0	5.55555	1	0	1	2680	1	0	0	0	0	1
1	1	1	0	30121	126	130	26.3	30	8	M	U	-0.376016	3	0	1	0	0	0	0	0	0	1	5.55555	1	0	1	0	0	0	0	1	0	9
1	1	0	0	30123	135	129	25.9	30	10	M	U	1.91482	5	0	0	0	1	1	0	1	0	0	5.55555	0	0	0	0	0	0	0	0	1	4
1	1	1	0	30124	126	131	27.6	30	7	M	U	-0.440425	3	0	0	0	0	0	0	1	0	0	5.55555	1	0	1	2040	1	1	0	1	1	14
1	1	1	0	30125	130	128	22.8	30	8	M	U	-0.181446	3	0	0	1	0	0	0	0	0	1	5.55555	1	0	1	720	0	0	0	1	0	9
1	1	1	0	30126	127	137	26.8	30	12	M	U	2.16099	5	0	0	2	1		1	0	0	0	5.55555	1	0	1	192	0	0	0	0	0	1
1	1	0	0	30127	124	120	22.2	30	8	F	U	0.787673	4	0	0	0	1	0	0	0	0	0	5.55555	0	0	0	0	0	0	0	0	0	0
1	1	1	0	30128	124	127	23.3	30	9	M	U	0.732046	3	0	0	1	0	1	0	1	0	0	5.55555	1	0	1	240	0	0	0	0	1	11
1	1	1	0	30129	108	128	23.4	30	6	F	U	-1.94684	1	1	1	0	0	0	0	0	0	0	5.55555	1	0	1	2520	1	0	0	0	0	1
1	1	1	0	30130	104	140	29.6	30	11	M	U	2.16099	5	1	0	1	0		0	0	0	0	5.55555	1	0	1	720	0	0	0	0	0	1
1	1	1	0	30131	128	122	24.2	30	8	M	U	2.16099	5	0	0	0	0	0	0	1	1	0	5.55555	1	0	1	0	0	0	0	0	1	12
1	1	1	0	30132	138	131	24.9	30	9	M	U	0.01247	3	0	0	1	0	0	0	1	0	0	5.55555	1	0	1	224	0	0	0	0	1	11
1	1	1	0	30201	103	125	23.4	30	9	M	U	-0.809861	2	1	0	0	1	1	0	1	0	0	5.55555	1	0	1	2320	1	0	0	0	1	11
1	1	0	0	30202	117	130	25.9	30	8	M	U	1.55139	4	0	0	0	0	0	0	1	0	0	5.55555	0	0	0	0	0	0	0	0	1	4
1	1	0	0	30203	121	130	23	30	8	F	U	2.19093	5	0	0	1	0	0	0	0	0	0	5.55555	0	0	0	0	0	0	0	0	0	0
1	1	1	0	30204	131	142	29	30	10	F	U	2.30331	5	0	0	1	0	0	0	0	0	0	5.55555	0	1	1	176	0	0	0	0	0	1
1	1	1	0	30205	117	131	27.4	30	9	M	U	2.91291	5	0	0	0	0	0	0	1	0	0	5.55555	1	0	1	4480	1	0	0	0	1	11
1	1	1	0	30208	128	160	38.9	30	12	F	U	2.65752	5	0	0	1	0		0	1	0	0	5.55555	1	0	1	2240	1	0	0	0	1	11
1	1	1	0	30210	131	132	31.4	30	10	M	U	-0.794632	3	0	0	0	0	0	0	0	0	0	5.55555	1	0	1	176	0	0	0	0	0	1
1	1	1	0	30211	134	145	32.8	30	13	M	U	0.776188	4	0	0	1	1		0	0	0	1	5.55555	1	0	1	2920	1	0	0	1	0	9
1	1	1	0	30212	101	140	28.2	30	11	F	U	2.19093	5	1	0	1	0		0	1	0	0	5.55555	1	0	1	960	0	0	0	0	1	11
1	1	1	0	30213	106	120	22.8	30	9	F	U	-3.27016	1	1	0	0	2	1	1	1	0	0	5.55555	1	0	1	1000	0	0	0	0	1	11
1	1	1	0	30214	115	130	27.7	30	11	M	U	2.27794	5	0	0	0	1		0	1	0	0	5.55555	1	0	1	4360	1	0	0	0	1	11
1	1	1	0	30217	117	130	26.5	30	11	M	U	2.16099	5	0	1	0	1		0	1	0	0	5.55555	1	0	1	6520	1	0	0	0	1	11
1	1	1	0	30218	139	135	22.8	30	11	F	U	0.787673	4	0	0	3	1		1	0	0	0	5.55555	1	0	1	176	0	0	0	0	0	1
1	1	0	0	30219	133	122	23	30	10	F	U	1.51422	4	0	0	0	2	2	1	0	0	0	5.55555	0	0	0	0	0	0	0	0	0	0
1	1	1	0	30220	112	130	25.7	30	10	M	U	2.16099	5	1	1	0	1	1	0	0	0	0	5.55555	1	0	1	1280	0	0	0	0	0	1
1	1	1	0	30301	109	127	21.1	30	10	M	U	1.1629	4	1	0	2	1	2	1	1	0	0	5.55555	1	0	1	2720	1	0	0	0	1	11
1	1	1	0	30302	99	132	26	30	8	F	U	1.1629	4	1	1	0	0	0	0	0	0	0	5.55555	1	0	1	144	0	0	0	0	0	1
1	1	1	0	30303	140	148	37.2	30	11	F	U	1.9056	4	0	0	0	0		0	0	0	0	5.55555	1	0	1	1080	0	0	0	0	0	1
1	1	0	0	30304	136	140	39.2	30	12	F	U	3.02986	5	0	0	0	1		0	0	0	0	5.55555	0	0	0	0	0	0	0	0	0	0
1	1	1	0	30305	121	150	37.4	30	12	M	U	1.55139	4	0	0	0	0		0	0	0	0	5.55555	1	0	1	80	0	0	0	0	0	1
1	1	0	0	30306	128	138	30.4	30	10	M	U	2.19093	5	0	0	0	0	0	0	1	0	0	5.55555	0	0	0	0	0	0	0	0	1	4
1	1	1	0	30307	121	128	24.2	30	9	M	U	2.71884	5	0	0	0	0	1	0	0	0	0	5.55555	1	0	1	1240	0	0	0	0	0	1
1	1	1	0	30309	121	128	26.6	30	10	M	U	2.27794	5	0	0	0	1	1	0	0	0	0	5.55555	1	0	1	64	0	0	0	0	0	1
1	1	1	0	30310	118	142	28.3	30	11	F	U	3.55245	5	0	0	1	0		0	0	0	0	5.55555	1	0	1	0	0	0	0	0	0	1
1	1	1	0	30401	104	135	26.6	30	11	M	U	1.55139	4	1	0	1	1		0	1	1	0	5.55555	1	0	1	2240	1	0	0	0	1	12
1	1	0	0	30402	123	144	33.3	30	10	M	U	4.0236	5	0	0	0	0	0	0	0	0	0	5.55555	0	0	0	0	0	0	0	0	0	0
1	1	1	0	30403	119	128	24.3	30	11	M	U	3.60518	5	0	0	1	2		1	0	0	0	5.55555	1	0	1	2080	1	0	0	0	0	1
1	1	1	0	30404	108	132	26.7	30	10	F	U	1.1304	4	1	0	0	1	1	0	1	0	0	5.55555	1	0	1	400	0	0	0	0	1	11
1	1	0	0	31101	129	131	26.9	31	8	M	U	2.14485	5	0	0	0	0	0	0	0	0	0	6.12245	0	0	0	0	0	0	0	0	0	0
1	1	1	0	31102	107	112	19.7	31	7	M	U	-0.809861	2	1	0	0	1	1	0	0	0	0	6.12245	1	0	1	520	0	0	0	0	0	1
1	1	1	0	31104	113	118	21.2	31	7	M	U	0.730109	3	1	0	0	0	0	0	0	0	0	6.12245	1	0	1	176	0	0	0	0	0	1
1	1	0	0	31105	119	121	21.6	31	7	F	U	0.787673	4	0	0	0	0	0	0	0	0	0	6.12245	0	0	0	0	0	0	0	0	0	0
1	1	0	0	31106	124	128	21.3	31	9	F	U	0.657611	3	0	0	2	0	1	1	0	0	0	6.12245	0	0	0	0	0	0	0	0	0	0
1	1	0	0	31107	116	117	22.9	31	8	M	U	3.38406	5	0	0	0	1	0	0	0	0	0	6.12245	0	0	0	0	0	0	0	0	0	0
1	1	1	0	31108	98	112	17.8	31	6	M	U	1.1629	4	1	0	0	0	1	0	0	0	0	6.12245	1	0	1	0	0	0	0	0	0	1
1	1	1	0	31109	112	119	22.1	31	7	F	U	-3.27016	1	1	0	0	0	0	0	0	0	0	6.12245	1		1		0	0	0	0	0	1
1	1	1	0	31110	114	130	24.2	31	8	F	U	0.387702	3	1	0	0	0	0	0	0	0	0	6.12245	1	0	1	840	0	0	0	0	0	1
1	1	1	0	31111	115	135	31.2	31	10	F	U	1.13962	4	0	0	0	0	0	0	0	0	0	6.12245	1	0	1	1880	1	0	0	0	0	1
1	1	1	0	31112	120	128	25.3	31	8	M	U	2.41204	5	0	0	0	0	0	0	0	0	1	6.12245	1	0	1	840	0	0	0	1	0	9
1	1	1	0	31114	118	128	24.2	31	9	F	U	1.1629	4	0	0	0	0	0	0	0	0	0	6.12245	1	0	1	14240	1	0	0	0	0	1
1	1	1	0	31115	107	122	23.9	31	8	F	U	1.55139	4	1	0	0	0	0	0	0	0	0	6.12245	1	0	1	1080	0	0	0	0	0	1
1	1	1	0	31116	116	129	29.2	31	9	F	U	1.01544	4	0	0	0	0	0	0	0	0	0	6.12245	1	0	1	600	0	0	0	0	0	1
1	1	0	0	31117	127	123	22.3	31	10	F	U	1.14188	4	0	0	1	2	2	1	0	0	0	6.12245	0	0	0	0	0	0	0	0	0	0
1	1	1	0	31118	95	136	26.9	31	11	F	U	1.51711	4	1	0	1	1		0	0	0	0	6.12245	1	0	1	3400	1	0	0	0	0	1
1	1	1	0	31119	116	120	21.7	31	9	F	U	2.30331	5	0	0	0	2	1	1	0	0	0	6.12245	1	0	1	840	0	0	0	0	0	1
1	1	1	0	31201	116	118	22.1	31	7	F	U	2.16099	5	0	0	0	0	0	0	0	0	0	6.12245	1	0	1	1800	1	0	0	0	0	1
1	1	0	0	31202	133	125	22.1	31	9	M	U	-0.584308	3	0	0	1	1	1	0	0	0	0	6.12245	0	0	0	0	0	0	0	0	0	0
1	1	1	0	31204	107	129	26.8	31	9	M	U	1.50274	4	1	0	0	0	0	0	0	0	1	6.12245	1	0	1	2720	1	1	0	1	0	9
1	1	0	0	31205	119	110	15.8	31	7	F	U	2.27794	5	0	0	1	1	2	1	0	0	0	6.12245	0	0	0	0	0	0	0	0	0	0
1	1	0	0	31206	133	141	31.6	31	9	M	U	2.65752	5	0	0	0	0	0	0	0	0	0	6.12245	0	0	0	0	0	0	0	0	0	0
1	1	0	0	31207	97	135	24.8	31	10	F	U	2.26903	5	1	0	1	0	1	0	0	0	0	6.12245	0	0	0	0	0	0	0	0	0	0
1	1	1	0	31208	111	128	25.6	31	9	F	U	-0.924139	2	1	0	0	0	0	0	0	0	0	6.12245	1	0	1	80	0	0	0	0	0	1
1	1	1	0	31209	91	125	27.1	31	8	M	U	1.86617	4	1	0	0	0	0	0	0	0	0	6.12245	1	0	1	1400	0	0	0	0	0	1
1	1	0	0	31210	138	131	39.3	31	9	F	U	3.02986	5	0	0	0	0	0	0	0	0	0	6.12245	0	0	0	0	0	0	0	0	0	0
1	1	0	0	31211	121	135	32.5	31	10	F	U	-1.19835	2	0	0	0	0	0	0	0	0	0	6.12245	0	0	0	0	0	1	0	1	0	2
1	1	0	0	31213	115	147	34	31	14	F	U	1.53959	4	1	0	1	1		0	0	0	1	6.12245	0	0	0	0	0	0	0	1	0	2
1	1	1	0	31214	112	131	27.4	31	10	F	U	0.375902	3	1	0	0	1	0	0	0	0	0	6.12245	1	0	1	2680	1	0	0	0	0	1
1	1	1	0	31215	109	126	25.3	31	9	M	U	-1.19835	2	1	0	0	1	0	0	0	0	0	6.12245	1	0	1	600	0	0	0	0	0	1
1	1	1	0	31216	101	128	25.2	31	11	M	U	0.776188	4	1	0	0	2		1	0	0	0	6.12245	1	0	1	112	0	0	0	0	0	1
1	1	0	0	31217	127	126	21.7	31	8	F	U	3.4928	5	0	0	1	0	0	0	0	0	0	6.12245	0	0	0	0	0	0	0	0	0	0
1	1	1	0	31218	80	135	31.1	31	11	F	U	-0.376016	3	1	0	0	1		0	0	0	0	6.12245	1	0	1	192	0	0	0	0	0	1
1	1	0	0	31219	129	140	31.8	31	11	F	U	1.55139	4	0	0	0	0		0	0	0	0	6.12245	0	0	0	0	0	0	0	0	0	0
1	1	0	0	31220	126	140	31.1	31	11	F	U	2.27794	5	0	0	0	0		0	0	0	0	6.12245	0	0	0	0	0	0	0	0	0	0
1	1	1	0	31221	116	144	33.7	31	11	F	U	0.787673	4	0	0	0	0		0	0	0	0	6.12245	1	0	1	64	0	0	0	0	0	1
1	1	0	0	31222	130	125	22.3	31	8	F	U	1.12574	4	0	0	0	0	0	0	0	0	0	6.12245	0	0	0	0	0	1	0	1	0	2
1	1	1	0	31223	110	121	21.4	31	10	F	U	-0.423144	3	1	0	1	2	2	1	0	0	0	6.12245	1	0	1	176	0	1	0	1	0	9
1	1	1	0	31224	80	125	26.5	31	9	F	U	1.55139	4	1	0	0	1	0	0	0	0	0	6.12245	1	0	1	0	0	0	0	0	0	1
1	1	0	0	31225	129	137	32	31	11	M	U	1.9056	4	0	0	0	0		0	0	0	0	6.12245	0	0	0	0	0	0	0	0	0	0
1	1	0	0	31226	118	128	26.9	31	9	F	U	2.27794	5	0	0	0	0	0	0	0	0	0	6.12245	0	0	0	0	0	0	0	0	0	0
1	1	0	0	31227	129	125	25.9	31	9	M	U	2.65752	5	0	0	0	1	0	0	0	0	0	6.12245	0	0	0	0	0	0	0	0	0	0
1	1	1	0	31228	123	130	27	31	11	M	U	1.9056	4	0	0	0	1		0	0	1	0	6.12245	1	0	1	640	0	0	0	0	1	10
1	1	0	0	31303	133	122	20.7	31	10	M	U	0.776188	4	0	0	1	2	2	1	0	0	0	6.12245	0	0	0	0	0	0	0	0	0	0
1	1	1	0	31304	111	142	32.1	31	12	M	U	2.16099	5	1	0	0	1		0	0	0	0	6.12245	1	0	1	480	0	0	0	0	0	1
1	1	1	0	31305	115	133	25.5	31	9	F	U	2.91291	5	0	0	1	0	0	0	0	0	0	6.12245	1	0	1	640	0	0	0	0	0	1
1	1	1	0	31306	102	127	28.8	31	9	F	U	1.1186	4	1	0	0	0	0	0	0	0	0	6.12245	1	0	1	0	0	0	0	0	0	1
1	1	1	0	31307	117	145	33.2	31	11	M	U	1.75148	4	0	0	0	0		0	1	1	0	6.12245	1	0	1	440	0	0	0	0	1	12
1	1	1	0	31308	110	129	26.7	31	11	M	U	2.65752	5	1	0	0	2		1	0	1	0	6.12245	1	0	1	9640	1	0	0	0	1	10
1	1	1	1	32001	124	128	23.1	32	8	F	R	2.52185	5	0	0	1	0	0	0	0	0	0	34.7826	1	0	1	440	0	0	0	0	0	1
1	1	1	1	32004	116	113	19.6	32	7	M	R	-2.13319	1	0	1	0	1	1	0	0	0	0	34.7826	1	0	1	4480	1	0	0	0	0	1
1	1	1	1	32007	107	116	17.5	32	8	F	R	0.375902	3	1	0	1	1	2	1	0	0	0	34.7826	1	0	1	1040	0	0	0	0	0	1
1	1	1	1	32008	111	121	21.2	32	8	F	R	-2.88168	1	1	0	0	0	1	0	0	0	1	34.7826	1	0	1	4600	1	0	0	1	0	9
1	1	1	1	32009	126	148	37	32	10	F	R	-2.88168	1	0	0	0	0	0	0	0	0	0	34.7826	1	0	1	840	0	0	0	0	0	1
1	1	0	1	32010	105	119	20.1	32	9	F	R	0.375902	3	1	0	1	2	2	1	0	0	0	34.7826	0	0	0	0	0	0	0	0	0	0
1	1	1	1	32011	110	139	28.5	32	10	M	R	1.1629	4	1	0	1	0	0	0	0	0	1	34.7826	1	0	1	224	0	0	0	1	0	9
1	1	1	1	32013	117	141	29	32	8	M	R	-2.88168	1	0	0	0	0	0	0	0	0	1	34.7826	1	0	1	208	0	0	0	1	0	9
1	1	1	1	32014	111	129	25.6	32	8	M	R	-1.55835	2	1	0	0	0	0	0	0	0	1	34.7826	1	0	1	144	0	0	0	1	0	9
1	1	0	1	32015	127	134	26.1	32	10	M	R	-1.19835	2	0	0	1	0	1	0	0	0	1	34.7826	0	0	0	0	0	0	0	1	0	2
1	1	1	1	32017	149	146	35.8	32	8	F	R	-2.52747	1	0	0	0	0	0	0	0	0	0	34.7826	1	0	1	192	0	0	0	0	0	1
1	1	1	1	32103	105	133	24.6	32	9	M	R	-1.19835	2	1	0	1	0	0	0	0	0	0	34.7826	1	0	1	840	0	0	0	0	0	1
1	1	0	1	32105	114	138	28	32	10	F	R	0.604878	3	1	0	1	0	0	0	0	0	0	34.7826	0	0	0	0	0	0	0	0	0	0
1	1	0	1	32109	119	127	25.5	32	9	F	R	-0.809861	2	0	0	0	0	0	0	0	0	0	34.7826	0	0	0	0	0	0	0	0	0	0
1	1	1	1	32110	111	130	25.4	32	9	M	R	-3.27016	1	1	0	0	0	0	0	0	0	0	34.7826	1	0	1	112	0	0	0	0	0	1
1	1	1	1	32111	111	121	21.4	32	10	M	R	-2.88168	1	1	1	1	2	2	1	0	0	1	34.7826	1	0	1	1440	0	0	0	1	0	9
1	1	1	1	32112	112	121	21.2	32	8	F	R	0.01247	3	1	0	0	0	1	0	0	0	0	34.7826	1	0	1	560	0	0	0	0	0	1
1	1	1	1	32114	122	148	37.6	32	10	M	R	-3.27016	1	0	0	0	0	0	0	0	0	0	34.7826	1	0	1	960	0	0	0	0	0	1
1	1	1	1	32115	120	120	19.9	32	8	M	R	-0.809861	2	0	1	1	1	1	0	0	0	0	34.7826	1	0	1	13120	1	0	0	0	0	1
1	1	1	1	32116	114	119	20.6	32	9	M	R	1.1304	4	1	0	1	2	2	1	0	0	1	34.7826	1	0	1	128	0	0	0	1	0	9
1	1	1	1	32117	119	125	20.2	32	8	F	R	-0.809861	2	0	1	1	0	1	0	0	0	0	34.7826	1	0	1	840	0	0	0	0	0	1
1	1	0	1	32201	121	134	31.5	32	11	F	R	-2.52167	1	0	0	0	1		0	0	0	0	34.7826	0	0	0	0	0	0	0	0	0	0
1	1	1	1	32202	116	137	27.5	32	10	F	R	-1.19835	2	0	0	1	0	0	0	1	0	0	34.7826	1	0	1	1320	0	0	0	0	1	11
1	1	1	1	32203	115	127	25.6	32	9	F	R	1.13962	4	0	1	0	0	0	0	0	0	0	34.7826	1	0	1	0	0	0	0	0	0	1
1	1	0	1	32204	125	136	26.9	32	10	F	R	-2.52747	1	0	1	1	0	1	0	0	0	0	34.7826	0	0	0	0	0	0	0	0	0	0
1	1	1	1	32206	128	142	38.8	32	10	M	R	-0.736019	3	0	0	0	0	0	0	0	1	1	34.7826	1	0	1	2320	1	0	0	1	1	13
1	1	1	1	32207	124	137	32.9	32	10	M	R	0.979983	4	0	0	0	0	0	0	0	1	1	34.7826	1	0	1	720	0	0	0	1	1	13
1	1	1	1	32208	120	143	33.6	32	10	M	R	-1.55835	2	0	0	0	0	0	0	0	0	1	34.7826	1	0	1	208	0	0	0	1	0	9
1	1	1	1	32209	125	162	45.5	32	13	M	R	-3.27016	1	0	0	0	0		0	0	0	0	34.7826	1	0	1	640	0	0	0	0	0	1
1	1	0	1	32302	128	160	53.6	32	13	F	R	-2.13319	1	0	0	0	0		0	0	0	1	34.7826	0	0	0	0	0	0	0	1	0	2
1	1	0	1	32303	139	155	38.3	32	12	F	R	-1.70514	2	0	0	1	0		0	0	0	1	34.7826	0	0	0	0	0	0	0	1	0	2
1	1	1	1	32304	130	148	36.3	32	12	M	R	-2.52747	1	0	0	0	0		0	0	0	0	34.7826	1	0	1	64	0	0	0	0	0	1
1	1	1	1	32307	129	153	34.1	32	12	F	R	-0.034658	3	0	0	1	0		0	0	1	0	34.7826	1	0	1	720	0	0	0	0	1	10
1	1	1	1	32308	119	140	31.8	32	11	M	R	-2.52747	1	0	0	0	0		0	0	0	1	34.7826	1	0	1	920	0	0	0	1	0	9
1	1	1	1	32309	126	142	33.3	32	11	M	R	-0.558811	3	0	0	0	0		0	0	0	0	34.7826	1	0	1	600	0	0	0	0	0	1
1	1	1	1	32310	117	134	25.9	32	11	M	R	1.77916	4	0	0	1	1		0	0	0	0	34.7826	1	0	1	1120	0	0	0	0	0	1
1	1	1	1	32311	115	138	29.6	32	11	M	R	1.41572	4	0	0	0	0		0	0	0	1	34.7826	1	0	1	112	0	0	0	1	0	9
1	1	1	1	32312	117	147	36	32	12	M	R	-3.27016	1	1	0	0	0		0	0	0	1	34.7826	1	0	1	1080	0	0	0	1	0	9
1	1	0	1	32401	102	156	50.5	32	13	F	R	-2.91596	1	1	0	0	0		0	1	0	0	34.7826	0	0	0	0	0	0	0	0	1	4
1	1	1	1	32402	116	148	33.9	32	12	M	R	-2.88168	1	1	0	1	0		0	0	0	0	34.7826	1	0	1	720	0	0	0	0	0	1
1	1	0	1	32403	127	137	30.9	32	9	M	R	0.69189	3	0	0	0	0	0	0	0	1	0	34.7826	0	0	0	0	0	0	0	0	1	3
1	1	1	1	32405	116	161	43.2	32	13	M	R	-0.809861	2	1	0	0	0		0	0	0	0	34.7826	1	0	1	760	0	0	0	0	0	1
1	1	1	1	32406	116	151	36.8	32	13	M	R	0.228065	3	1	1	1	0		0	0	0	0	34.7826	1	0	1	64	0	0	0	0	0	1
1	1	1	1	32407	95	154	38.7	32	13	M	R	-3.27016	1	1	0	1	0		0	0	1	0	34.7826	1	0	1	1480	0	0	0	0	1	10
1	1	1	1	32408	145	163	56.1	32	16	M	R	2.65752	5	0	0	0	1		0	0	0	1	34.7826	1	0	1	176	0	0	0	1	0	9
1	1	1	1	32409	116	135	32.9	32	11	M	R	0.776188	4	0	0	0	1		0	0	0	0	34.7826	1	0	1	480	0	0	0	0	0	1
1	1	1	0	33001	99	113	19.7	33	6	F	U	1.9056	4	1		0	0	0	0	0	0	0	4.44445	1	0	1	40320	1	0	0	0	0	1
1	1	1	0	33003	105	115	16.9	33	6	F	U	2.65752	5	1	0	1	0	1	0	0	0	0	4.44445	1	0	1	96	0	0	0	0	0	1
1	1	1	0	33004	111	121	22.8	33	8	F	U	0.753394	3	1	0	0	0	0	0	0	0	0	4.44445	1	0	1	14600	1	0	0	0	0	1
1	1	0	0	33005	125	105	17.5	33	5	M	U	0.570472	3	0	0	0	1	0	0	0	0	0	4.44445	0	0	0	0	0	0	0	0	0	0
1	1	0	0	33101	104	124	24	33	7	M	U	1.9056	4	1	1	0	0	0	0	0	0	0	4.44445	0	0	0	0	0	0	0	0	0	0
1	1	1	0	33102	132	118	21	33	9	M	U	1.9056	4	0	0	0	2	2	1	0	0	0	4.44445	1	0	1	208	0	0	0	0	0	1
1	1	1	0	33103	127	127	23.6	33	8	F	U	0.366677	3	0	0	0	0	0	0	1	0	0	4.44445	1	0	1	4840	1	0	0	0	1	11
1	1	0	0	33104	113	120	22.8	33	8	F	U	2.54513	5	1	0	0	1	0	0	0	0	0	4.44445	0	0	0	0	0	0	0	0	0	0
1	1	1	0	33105	119	140	31.6	33	10	M	U	-0.532224	3	0	0	0	0	0	0	1	0	0	4.44445	1	0	1	176	0	0	0	0	1	11
1	1	1	0	33106	104	122	23.1	33	8	M	U	0.20478	3	1	1	0	0	0	0	0	0	0	4.44445	1	0	1	5640	1	0	0	0	0	1
1	1	1	0	33109	123	127	25.5	33	8	F	U	1.52054	4	0	0	0	0	0	0	0	0	0	4.44445	1	0	1	3280	1	0	0	0	0	1
1	1	1	0	33112	107	118	22.9	33	10	F	U	-0.547138	3	1	0	0	3	2	1	0	0	0	4.44445	1	0	1	144	0	0	0	0	0	1
1	1	1	0	33113	121	138	28.1	33	9	F	U	1.15111	4	0	0	0	0	0	0	1	0	0	4.44445	1	0	1	6920	1	0	0	0	1	11
1	1	1	0	33114	115	135	29.5	33	10	F	U	-2.13319	1	0	0	0	0	0	0	0	0	0	4.44445	1	0	1	112	0	0	0	0	0	1
1	1	1	0	33115	116	130	26.6	33	9	F	U	3.99367	5	0	1	0	0	0	0	0	0	0	4.44445	1	0	1	600	0	0	0	0	0	1
1	1	1	0	33117	123	125	21.2	33	8	F	U	0.622072	3	0	0	1	0	1	0	0	0	0	4.44445	1	0	1	0	0	0	0	0	0	1
1	1	0	0	33118	141	128	22.9	33	8	M	U	1.9056	4	0	0	1	0	0	0	0	0	0	4.44445	0	0	0	0	0	0	0	0	0	0
1	1	1	0	33119	122	124	24.6	33	10	F	U	0.228065	3	0	0	0	2	1	1	0	0	0	4.44445	1	0	1	1080	0	0	0	0	0	1
1	1	1	0	33120	108	132	26.4	33	10	M	U	2.5152	5	1	0	0	0	1	0	0	0	0	4.44445	1	0	1	2840	1	0	0	0	0	1
1	1	1	0	33201	130	128	24.7	33	10	M	U	-1.20414	2	0	0	0	1	1	0	0	0	0	4.44445	1	0	1	48	0	0	0	0	0	1
1	1	1	0	33205	112	120	22	33	9	F	U	0.753394	3	1	0	0	2	1	1	0	0	0	4.44445	1	0	1	144	0	0	0	0	0	1
1	1	1	0	33206	89	131	24	33	10	F	U	1.33419	4	1	0	1	1	1	0	0	0	1	4.44445	1	0	1	3880	1	0	0	1	0	9
1	1	1	0	33208	125	126	24.8	33	9	M	U	-0.809861	2	0	0	0	1	0	0	0	0	0	4.44445	1	0	1	1040	0	0	0	0	0	1
1	1	1	0	33210	112	125	27.2	33	8	M	U	1.9056	4	1	0	0	0	0	0	0	0	0	4.44445	1	0	1	8480	1	0	0	0	0	1
1	1	1	0	33211	125	120	20.8	33	11	M	U	-2.88168	1	0	0	1	3		1	0	0	0	4.44445	1	0	1	128	0	0	0	0	0	1
1	1	1	0	33212	109	145	31.5	33	13	M	U	-0.547138	3	1	0	1	1		0	0	0	0	4.44445	1	0	1	1280	0	0	0	0	0	1
1	1	1	0	33213	132	142	37.7	33	13	F	U	2.65752	5	0	0	0	2		1	0	0	0	4.44445	1	0	1	760	0	0	0	0	0	1
1	1	1	0	33214	132	133	28.6	33	11	F	U	1.00879	4	0	0	0	1		0	0	0	0	4.44445	1	0	1	960	0	0	0	0	0	1
1	1	1	0	33216	112	140	30	33	11	F	U	3.99367	5	1	0	1	0		0	0	0	0	4.44445	1	0	1	640	0	0	0	0	0	1
1	1	1	0	33218	109	138	24.5	33	11	M	U	3.55245	5	1	0	3	0		1	0	0	0	4.44445	1	0	1	920	0	0	0	0	0	1
1	1	0	0	33219	117	127	23.4	33	9	F	U	3.27168	5	0	0	0	0	1	0	0	0	0	4.44445	0	0	0	0	0	0	0	0	0	0
1	1	1	0	33220	115	116	21.6	33	9	M	U	2.65752	5	0	0	0	2	1	1	0	0	0	4.44445	1	0	1	440	0	0	0	0	0	1
1	1	1	0	33221	131	140	36.5	33	11	M	U	1.8571	4	0	0	0	0		0	1	0	0	4.44445	1	0	1	9240	1	0	0	0	1	11
1	1	0	0	33301	107	146	30.3	33	11	M	U	0.366677	3	1	0	1	0		0	0	0	0	4.44445	0	0	0	0	0	0	0	0	0	0
1	1	1	0	33303	122	131	24.7	33	11	F	U	-1.55835	2	0	0	1	2		1	0	0	0	4.44445	1	0	1	8880	1	0	0	0	0	1
1	1	1	0	33304	108	125	23.9	33	10	M	U	-0.514903	3	1	0	0	2	1	1	0	1	0	4.44445	1	0	1	1240	0	0	0	0	1	10
1	1	1	0	33305	124	137	34.7	33	10	M	U	-0.376016	3	0	0	0	0	0	0	0	0	0	4.44445	1	0	1	1160	0	0	0	0	0	1
1	1	1	0	33306	127	145	37.7	33	11	F	U	1.33419	4	0	0	0	0		0	0	0	0	4.44445	1	0	1	5520	1	0	0	0	0	1
1	1	1	0	33307	138	144	34.8	33	12	F	U	0.570472	3	0	0	0	1		0	0	0	1	4.44445	1	0	1	64	0	0	0	1	0	9
1	1	1	0	33308	132	113	22.5	33	8	F	U	1.97373	5	0	0	0	2	0	1	0	0	0	4.44445	1	0	1	480	0	0	0	0	0	1
1	1	0	0	33402	123	137	28.8	33	11	M	U	2.26903	5	0	0	0	0		0	0	0	0	4.44445	0	0	0	0	0	0	0	0	0	0
1	1	1	0	33404	137	142	31.7	33	11	F	U	-1.29563	2	0	0	0	0		0	0	0	0	4.44445	1	0	1	192	0	0	0	0	0	1
1	1	0	0	33405	69	144	27.7	33	10	M	U	1.86843	4	1	1	2	0	0	1	1	0	0	4.44445	0	0	0	0	0	0	0	0	1	4
1	1	0	0	33407	121	145	33.9	33	11	F	U	1.8938	4	0	0	0	0		0	0	0	0	4.44445	0	0	0	0	0	0	0	0	0	0
1	1	0	0	33408	121	131	27.7	33	10	M	U	1.21001	4	0	0	0	1	0	0	1	0	0	4.44445	0	0	0	0	0	0	0	0	1	4
1	1	1	1	34001	123	121	20.4	34	10	F	R	-2.88168	1	0	1	1	2	2	1	0	0	0	20	1	0	1	48	0	0	0	0	0	1
1	1	0	1	34004	122	110	16.6	34	7	M	R	1.363	4	0	1	1	2	2	1	0	0	0	20	0	0	0	0	0	0	0	0	0	0
1	1	0	1	34006	112	110	17.2	34	7	F	R	-0.347047	3	1	0	0	1	1	0	0	0	0	20	0	0	0	0	0	0	0	0	0	0
1	1	1	1	34007	151	140	29.3	34	7	M	R	-2.88168	1	0	0	0	0	0	0	0	0	0	20	1	0	1	64	0	0	0	0	0	1
1	1	1	1	34008	124	138	26.8	34	12	M	R	-2.88168	1	0	0	2	1		1	0	0	1	20	1	0	1	520	0	0	0	1	0	9
1	1	1	1	34010	123	117	20.7	34	10	F	R	-1.3073	2	0	0	0	3	2	1	1	0	0	20	1	0	1	920	0	0	0	0	1	11
1	1	1	1	34011	117	106	15.1	34	7	M	R	-2.13319	1	0	0	1	2	3	1	0	0	0	20	1	0	1	128	0	0	0	0	0	1
1	1	1	1	34101	126	133	21.1	34	8	F	R	-1.94684	1	0	0	2	0	1	1	0	0	0	20	1	0	1	5120	1	0	0	0	0	1
1	1	1	1	34102	106	115	21.5	34	6	F	R	1.1304	4	1	0	0	0	0	0	0	0	0	20	1	0	1	4920	1	0	0	0	0	1
1	1	1	1	34103	128	121	19.5	34	7	F	R	0.01247	3	0	0	1	0	0	0	0	0	0	20	1	1	1	5840	1	0	0	0	0	1
1	1	1	1	34104	124	115	19.4	34	9	F	R	-1.20414	2	0	0	0	2	2	1	0	0	0	20	1	0	1	2080	1	0	0	0	0	1
1	1	1	1	34105	108	116	20.7	34	7	F	R	0.399187	3	1	0	0	0	0	0	0	0	0	20	1	0	1	5320	1	0	0	0	0	1
1	1	1	1	34107	103	127	20.7	34	7	F	R	-1.94684	1	1	1	1	0	0	0	0	0	0	20	1	0	1	19320	1	0	0	0	0	1
1	1	1	1	34109	103	117	19.7	34	7	F	R	1.55139	4	1	0	0	0	0	0	0	0	0	20	1	0	1	440	0	0	0	0	0	1
1	1	1	1	34201	121	125	23.8	34	11	M	R	-1.12451	2	0	0	1	2		1	1	0	0	20	1	0	1	9680	1	0	0	0	1	11
1	1	1	1	34202	112	120	24	34	9	M	R	1.1304	4	1	1	0	2	1	1	1	0	1	20	1	0	1	160	0	0	0	1	1	14
1	1	1	1	34203	118	123	26.5	34	8	F	R	-0.455654	3	0	0	0	0	0	0	0	0	0	20	1	0	1	1360	0	0	0	0	0	1
1	1	1	1	34204	123	127	23.2	34	9	M	R	-1.70514	2	0	0	1	0	1	0	0	1	0	20	1	0	1	840	0	0	0	0	1	10
1	1	1	1	34205	122	124	21.4	34	9	M	R	3.38406	5	0	0	1	1	1	0	0	0	0	20	1	0	1	5240	1	0	0	0	0	1
1	1	1	1	34206	112	128	25.6	34	9	F	R	2.99558	5	1	0	0	0	0	0	0	0	0	20	1	0	1	96	0	0	0	0	0	1
1	1	1	1	34207	126	134	31.2	34	9	F	R	-1.94684	1	0	0	0	0	0	0	0	0	0	20	1	0	1	144	0	0	0	0	0	1
1	1	1	1	34208	111	132	28.2	34	12	M	R	-2.52167	1	1	1	0	2		1	1	0	0	20	1	0	1	272	0	0	0	0	1	11
1	1	1	1	34209	132	138	31.3	34	11	M	R	1.1186	4	0	0	0	0		0	1	0	1	20	1	0	1	48	0	0	0	1	1	14
1	1	1	1	34210	112	131	26.1	34	9	F	R	-1.19835	2	1	0	0	0	0	0	0	0	0	20	1	0	1	80	0	0	0	0	0	1
1	1	1	1	34211	108	121	21.6	34	9	F	R	0.402616	3	1	1	0	1	1	0	0	0	0	20	1	0	1	7280	1	0	0	0	0	1
1	1	1	1	34213	129	125	22.3	34	9	M	R	-1.59263	2	0	1	1	1	1	0	0	0	0	20	1	0	1	13360	1	0	0	0	0	1
1	1	1	1	34215	104	118	21	34	9	M	R	1.53959	4	1	1	0	2	2	1	0	1	0	20	1	0	1	7040	1	0	0	0	1	10
1	1	1	1	34302	113	133	27.1	34	10	M	R	-1.70514	2	1	0	0	0	0	0	1	0	0	20	1	0	1	64	0	0	0	0	1	11
1	1	1	1	34303	110	142	32.9	34	12	M	R	3.29705	5	1	0	0	1		0	0	0	0	20	1	0	1	1280	0	0	0	0	0	1
1	1	1	1	34304	132	138	24.9	34	12	M	R	-0.809861	2	0	0	3	1		1	0	0	0	20	1	0	1	96	0	0	0	0	0	1
1	1	1	1	34305	115	145	38	34	9	F	R	-1.59263	2	0	0	0	0	0	0	0	0	0	20	1	0	1	14040	1	0	0	0	0	1
1	1	1	1	34306	103	138	29.6	34	10	F	R	-1.94684	1	1	0	0	0	0	0	0	0	0	20	1	0	1	1160	0	0	0	0	0	1
1	1	1	1	34307	128	123	24.4	34	9	M	R	0.387702	3	0	0	0	1	0	0	0	1	0	20	1	0	1	440	0	0	0	0	1	10
1	1	1	1	34308	114	145	35.2	34	12	F	R	-0.381812	3	1	1	0	0		0	1	0	0	20	1	0	1	520	0	0	0	0	1	11
1	1	1	1	34309	114	132	27.9	34	10	M	R	0.366677	3	1	1	0	0	0	0	1	1	1	20	1	0	1	208	0	0	0	1	1	15
1	1	1	1	34310	115	139	27.8	34	13	M	R	0.01247	3	1		2	2		1	1	1	1	20	1	0	1	112	0	0	0	1	1	15
1	1	1	1	34311	121	132	25	34	10	F	R	-0.455654	3	0	0	1	1	1	0	0	0	0	20	1	0	1	128	0	0	0	0	0	1
1	1	1	1	34312	93	132	23.1	34	9	M	R	1.77916	4	1	1	2	0	1	1	0	0	0	20	1	0	1	13680	1	0	0	0	0	1
1	1	1	1	34313	136	133	25.5	34	9	M	R	-0.558811	3	0	0	1	0	0	0	0	0	0	20	1	0	1	440	0	0	0	0	0	1
1	1	1	1	34402	130	145	35.4	34	12	M	R	2.19093	5	0	0	0	0		0	0	0	0	20	1	0	1	400	0	0	0	0	0	1
1	1	1	1	34403	129	137	32.1	34	12	M	R	1.11425	4	0	0	0	1		0	0	0	0	20	1	0	1	256	0	0	0	0	0	1
1	1	1	1	34404	128	135	25.5	34	10	F	R	1.55139	4	0		1	0	1	0	1	0	0	20	1	0	1	1800	1	0	0	0	1	11
1	1	0	1	34405	120	137	32.5	34	13	F	R	-2.05935	1	0	1	0	2		1	0	0	0	20	0	0	0	0	0	0	0	0	0	0
1	1	1	1	34406	111	130	23.9	34	10	F	R	1.41572	4	1	1	1	1	1	0	0	0	0	20	1	0	1	4480	1	0	0	0	0	1
1	1	1	1	34407	119	140	30.7	34	12	M	R	0.01247	3	1	0	1	1		0	0	0	1	20	1	0	1	224	0	0	0	1	0	9
1	1	1	1	34408	138	157	35	34	13	M	R	0.381906	3	0	0	2	0		1	0	1	1	20	1	0	1	240	0	0	0	1	1	13
1	1	1	1	34409	110	142	31.8	34	13	M	R	0.381906	3	1	0	1	1		0	0	1	1	20	1	0	1	48	0	0	0	1	1	13
1	1	1	1	34410	126	140	31.7	34	10	M	R	-1.20414	2	0	0	0	0	0	0	0	0	1	20	1	0	1	176	0	0	0	1	0	9
1	1	1	1	34411	102	135	27	34	11	M	R	2.30331	5	1	0	1	1		0	1	1	0	20	1	0	1	5000	1	0	0	0	1	12
1	1	1	1	34412	119	135	25.6	34	12	M	R	0.027699	3	1	0	2	1		1	1	1	1	20	1	0	1	48	0	0	0	1	1	15
0	1	0	0	35101	125	126	21.8	35	8	F	U	3.29705	5	0	0	1	0	0	0	0	0	0	5.35714	0	0	0	0	0	0	0	0	0	0
0	1	0	0	35102	137	126	24.5	35	8	F	U	0.787673	4	0	0	0	0	0	0	0	0	0	5.35714	0	0	0	0	0	0	0	0	0	0
0	1	0	0	35103	136	123	21.6	35	7	F	U	3.02986	5	0		0	0	0	0	0	0	0	5.35714	0	0	0	0	0	0	0	0	0	0
0	1	1	0	35104	108	117	22.9	35	8	M	U	2.94285	5	1	0	0	1	0	0	0	0	0	5.35714	1	0	1	11240	1	0	0	0	0	1
0	1	1	0	35105	121	123	27.6	35	11	M	U	1.76993	4	0	1	0	2		1	0	0	0	5.35714	1	0	1	1440	0	0	0	0	0	1
0	1	1	0	35106	118	137	28.4	35	9	F	U	-0.360787	3	0	0	0	0	0	0	0	0	1	5.35714	1	0	1	400	0	0	0	1	0	9
0	1	1	0	35107	99	117	23.3	35	8	F	U	-1.55835	2	1	0	0	1	0	0	0	0	1	5.35714	1	0	1	48	0	0	0	1	0	9
0	1	1	0	35108	109	129	27.8	35	8	F	U	3.26712	5	1	0	0	0	0	0	0	0	0	5.35714	1	0	1	920	0	0	0	0	0	1
0	1	1	0	35109	109	127	31.5	35	10	F	U	0.233586	3	1	1	0	1	0	0	0	0	0	5.35714	1	0	1	144	0	0	0	0	0	1
0	1	1	0	35110	129	119	27.7	35	8	F	U	4.279	5	0	1	0	1	0	0	0	0	0	5.35714	1	0	1	96	0	0	0	0	0	1
0	1	0	0	35111	103	137	20.1	35	7	F	U	2.13336	5	1	0	3	0	0	1	0	0	0	5.35714	0	0	0	0	0	0	0	0	0	0
0	1	0	0	35112	112	130	26.9	35	7	F	U	1.55139	4	1	0	0	0	0	0	0	0	0	5.35714	0	0	0	0	0	0	0	0	0	0
0	1	1	0	35113	124	129	26.1	35	9	F	U	0.741909	3	0	0	0	0	0	0	0	0	0	5.35714	1	0	1	32	0	0	0	0	0	1
0	1	0	0	35114	130	125	21.2	35	7	F	U	0.449181	3	0	0	1	0	0	0	0	0	0	5.35714	0	0	0	0	0	0	1	1	0	2
0	1	0	0	35116	133	113	19.3	35	7	F	U	2.16764	5	0	0	0	1	0	0	0	0	0	5.35714	0	0	0	0	0	0	0	0	0	0
0	1	0	0	35117	128	123	21.6	35	7	M	U	3.29705	5	0	0	0	0	0	0	0	0	0	5.35714	0	0	0	0	0	0	0	0	0	0
0	1	0	0	35118	145	123	24	35	8	F	U	2.8714	5	0	0	0	0	0	0	0	0	0	5.35714	0	0	0	0	0	0	0	0	0	0
0	1	1	0	35119	123	121	23.7	35	7	F	U	1.51711	4	0	0	0	0	0	0	0	0	0	5.35714	1	0	1	0	0	0	0	0	0	1
0	1	1	0	35120	119	126	23.1	35	7	F	U	0.582272	3	0	0	0	0	0	0	0	0	0	5.35714	1	0	1	15400	1	0	0	0	0	1
0	1	0	0	35122	133	134	42	35	10	M	U	2.5152	5	0	0	0	0	0	0	0	0	0	5.35714	0	0	0	0	0	0	0	0	0	0
0	1	0	0	35123	120	125	22.8	35	7	M	U	0.945704	4	0	0	0	0	0	0	0	0	0	5.35714	0	0	0	0	0	0	0	0	0	0
0	1	1	0	35124	122	130	25.7	35	7	M	U	1.51711	4	0		0	0	0	0	0	0	0	5.35714	1	0	1	48	0	0	0	0	0	1
0	1	1	0	35125	120	120	28.3	35	7	M	U	0.387702	3	0	0	0	0	0	0	0	0	0	5.35714	1	0	1	192	0	0	0	0	0	1
0	1	1	0	35126	115	114	20	35	7	F	U	3.29705	5	0	0	0	1	0	0	0	0	0	5.35714	1	0	1	840	0	0	0	0	0	1
0	1	1	0	35127	112	105	17.8	35	7	F	U	0.753394	3	1	1	0	2	1	1	0	0	0	5.35714	1	1	1	1800	1	0	0	0	0	1
0	1	0	0	35128	118	127	26.4	35	7	F	U	3.55245	5	0	0	0	0	0	0	0	0	0	5.35714	0	0	0	0	0	0	0	0	0	0
0	1	0	0	35201	115	117	19.7	35	8	M	U	3.29705	5	0		0	1	1	0	0	0	0	5.35714	0	0	0	0	0	0	0	0	0	0
0	1	0	0	35202	122	114	21.2	35	8	M	U	1.9056	4	0	0	0	2	1	1	0	0	0	5.35714	0	0	0	0	0	0	0	0	0	0
0	1	0	0	35203	128	124	24.1	35	9	F	U	1.42721	4	0	0	0	1	0	0	0	0	0	5.35714	0	0	0	0	0	0	0	0	0	0
0	1	0	0	35204	136	124	25	35	9	M	U	1.88945	4	0	0	0	1	0	0	0	0	1	5.35714	0	0	0	0	0	0	0	1	0	2
0	1	0	0	35205	133	117	21.8	35	9	M	U	0.328774	3	0	0	0	2	1	1	0	0	0	5.35714	0	0	0	0	0	0	0	0	0	0
0	1	1	0	35206	106	116	22.9	35	9	F	U	1.1629	4	1	0	0	2	1	1	0	0	0	5.35714	1	0	1	9040	1	0	0	0	0	1
0	1	0	0	35207	142	130	28.1	35	10	F	U	0.776188	4	0	0	0	1	0	0	0	0	0	5.35714	0	0	0	0	0	0	0	0	0	0
0	1	1	0	35208	115	128	31	35	10	F	U	0.566127	3	0	0	0	1	0	0	0	0	0	5.35714	1	0	1	2160	1	0	0	0	0	1
0	1	1	0	35209	124	128	31.7	35	9	F	U	0.787673	4	0	0	0	0	0	0	0	0	0	5.35714	1	0	1	240	0	0	0	0	0	1
0	1	0	0	35210	116	117	25.5	35	8	F	U	-0.809861	2	0	0	0	1	0	0	0	0	0	5.35714	0	0	0	0	0	0	0	0	0	0
0	1	1	0	35211	118	136	31.7	35	13	F	U	-0.455654	3	1	0	0	2		1	0	0	0	5.35714	1	0	1	2720	1	0	0	0	0	1
0	1	1	0	35212	137	144	32.5	35	8	F	U	-0.034658	3	0	1	0	0	0	0	0	0	0	5.35714	1	0	1	9280	1	0	0	0	0	1
0	1	1	0	35213	113	134	28.1	35	10	F	U	3.26712	5	1	0	0	0	0	0	0	0	0	5.35714	1	0	1	2440	1	0	0	0	0	1
0	1	1	0	35214	128	124	28.7	35	10	M	U	-0.84414	2	0	0	0	2	0	1	0	0	0	5.35714	1	0	1	520	0	0	1	1	0	9
0	1	1	0	35215	129	123	26.8	35	10	M	U	2.30331	5	0	0	0	2	0	1	0	0	0	5.35714	1	0	1	0	0	0	0	0	0	1
0	1	0	0	35216	130	124	25.6	35	10	F	U	3.51528	5	0	0	0	2	1	1	0	0	0	5.35714	0	0	0	0	0	0	0	0	0	0
0	1	1	0	35217	127	133	33.3	35	10	F	U	2.95567	5	0	0	0	0	0	0	0	0	0	5.35714	1	0	1	0	0	0	0	0	0	1
0	1	0	0	35218	125	125	30.3	35	9	M	U	3.29705	5	0	0	0	1	0	0	0	0	0	5.35714	0	0	0	0	0	0	0	0	0	0
0	1	1	0	35219	125	118	25	35	8	M	U	3.29705	5	0		0	1	0	0	0	0	0	5.35714	1	0	1	560	0	0	0	0	0	1
0	1	0	0	35220	131	121	29.5	35	9	M	U	1.1629	4	0	0	0	1	0	0	0	0	0	5.35714	0	0	0	0	0	0	0	0	0	0
0	1	1	0	35221	164	140	36.2	35	11	M	U	2.24366	5	0	0	0	0		0	1	0	0	5.35714	1	0	1	32	0	0	0	0	1	11
0	1	1	0	35222	130	120	22.5	35	9	M	U	0.991508	4	0	0	0	2	1	1	0	0	0	5.35714	1	0	1	128	0	0	0	0	0	1
0	1	1	0	35223	139	122	27	35	9	F	U	2.19093	5	0	0	0	1	0	0	0	0	0	5.35714	1	0	1	48	0	0	0	0	0	1
0	1	1	0	35224	111	120	22.2	35	9	F	U	0.582272	3	1	0	0	2	1	1	0	0	0	5.35714	1	0	1	19640	1	0	0	0	0	1
0	1	1	0	35225	129	128	24.2	35	9	F	U	2.17913	5	0	0	0	0	0	0	0	0	0	5.35714	1	0	1	480	0	0	0	0	0	1
0	1	1	0	35226	130	127	30	35	8	F	U	3.27168	5	0	0	0	0	0	0	0	0	0	5.35714	1	0	1	80	0	0	0	0	0	1
0	1	0	0	35227	124	134	29.9	35	9	F	U	2.19093	5	0	0	0	0	0	0	0	0	0	5.35714	0	0	0	0	0	0	0	0	0	0
0	1	0	0	35228	127	122	21.9	35	8	F	U	0.233586	3	0	0	0	0	0	0	0	0	0	5.35714	0	0	0	0	0	0	0	0	0	0
0	1	1	0	35229	117	131	31.3	35	12	F	U	-0.034658	3	1	0	0	2		1	0	0	0	5.35714	1	0	1	1400	0	0	0	0	0	1
0	1	1	0	35230	138	118	28.9	35	9	M	U	3.27168	5	0	0	0	2	0	1	0	0	0	5.35714	1	0	1	80	0	0	0	0	0	1
1	0	1	1	36102	113	109	18.4	36	8	M	U	1.03872	4	1	1	0	3	2	1	0	0	0	5.08475	1	0	1	64	0	0	0	0	0	1
1	0	1	1	36103	117	118	22	36	8	F	U	0.787673	4	0	0	0	1	0	0	0	0	0	5.08475	1	0	1	144	0	0	0	0	0	1
1	0	1	1	36104	109	113	17.6	36	8	M	U	2.12671	5	1	0	1	2	2	1	0	1	0	5.08475	1	0	1	32	0	0	0	0	1	10
1	0	1	1	36105	99	121	21.4	36	9	F	U	2.54513	5	1	0	0	1	1	0	0	0	0	5.08475	1	0	1	80	0	0	0	0	0	1
1	0	1	1	36106	78	110	19.2	36	8	M	U	2.63215	5	1	0	0	3	2	1	0	1	0	5.08475	1	0	1	9880	1	0	0	0	1	10
1	0	1	1	36107	116	123	25.9	36	10	F	U	3.02986	5	0	0	0	2	1	1	0	0	0	5.08475	1	1	1	680	0	0	0	0	0	1
1	0	1	1	36108	118	114	20.3	36	9	M	U	-1.77898	2	0	1	0	3	2	1	0	0	0	5.08475	1	1	1	760	0	0	0	0	0	1
1	0	1	1	36109	127	124	25.3	36	10	F	U	1.9056	4	0	0	0	2	1	1	0	0	0	5.08475	1	0	1	0	0	0	0	0	0	1
1	0	0	1	36110	104	114	22.4	36	8	M	U	0.319549	3	1	0	0	2	0	1	0	0	0	5.08475	0	0	0	0	0	0	0	0	0	0
1	0	1	1	36111	143	123	28.7	36	11	F	U	3.26712	5	0	0	0	3		1	0	0	0	5.08475	1	0	1	1000	0	0	0	0	0	1
1	0	1	1	36112	129	118	24.5	36	9	M	U	0.582272	3	0	1	0	2	0	1	0	0	0	5.08475	1	0	1	840	0	0	0	0	0	1
1	0	1	1	36113	143	127	30.7	36	12	F	U	1.51711	4	0	0	0	3		1	0	0	0	5.08475	1	0	1	1120	0	0	0	0	0	1
1	0	1	1	36114	122	117	21.9	36	10	M	U	3.90665	5	0	0	0	3	2	1	0	0	0	5.08475	1	0	1	520	0	0	0	0	0	1
1	0	0	1	36115	117	119	20	36	9	F	U	2.5152	5	0	0	1	2	2	1	0	0	0	5.08475	0	0	0	0	0	0	0	0	0	0
1	0	1	1	36116	97	121	28.7	36	10	M	U	0.01247	3	1	1	0	2	0	1	0	0	0	5.08475	1	0	1	520	0	0	0	0	0	1
1	0	1	1	36117	124	125	27.6	36	12	M	U	2.65752	5	0	0	0	3		1	0	0	0	5.08475	1	0	1	5280	1	0	0	0	0	1
1	0	1	1	36118	125	118	20	36	9	F	U	3.90665	5	0	0	1	2	2	1	0	0	0	5.08475	1	0	1	128	0	0	0	0	0	1
1	0	1	1	36119	106	113	22.1	36	10	M	U	0.741909	3	1	1	0	3	2	1	0	0	0	5.08475	1	0	1	112	0	0	1	1	0	9
1	0	0	1	36120	121	112	19.5	36	8	F	U	1.55139	4	0	0	0	2	1	1	0	0	0	5.08475	0	0	0	0	0	0	0	0	0	0
1	0	1	1	36121	111	117	20.3	36	8	M	U	3.90665	5	1	0	0	1	1	0	0	0	0	5.08475	1	0	1	48	0	0	0	0	0	1
1	0	0	1	36122	128	119	24	36	9	F	U	1.1629	4	0	0	0	2	1	1	0	0	0	5.08475	0	0	0	0	0	0	0	0	0	0
1	0	1	1	36123	115	119	23.8	36	9	M	U	1.9056	4	0	0	0	2	1	1	0	0	0	5.08475	1	0	1	760	0	0	0	0	0	1
1	0	1	1	36124	99	120	21.7	36	10	F	U	1.14188	4	1	1	0	2	2	1	0	0	0	5.08475	1	0	1	112	0	0	0	0	0	1
1	0	1	1	36125	116	121	26	36	8	M	U	3.90665	5	0	0	0	1	0	0	0	0	0	5.08475	1	0	1	128	0	0	0	0	0	1
1	0	1	1	36126	110	110	19.2	36	8	F	U	-1.19835	2	1	0	0	2	1	1	0	0	0	5.08475	1	0	1	1120	0	0	0	0	0	1
1	0	1	1	36127	123	122	29.3	36	9	M	U	-0.809861	2	0	0	0	1	0	0	0	1	0	5.08475	1	0	1	96	0	0	0	0	1	10
1	0	0	1	36128	134	115	18.4	36	9	F	U	1.42721	4	0	0	1	2	2	1	0	0	0	5.08475	0	0	0	0	0	0	0	0	0	0
1	0	1	1	36129	115	122	27.7	36	10	M	U	1.61582	4	0	0	0	2	0	1	0	1	0	5.08475	1	0	1	48	0	0	0	0	1	10
1	0	1	1	36130	138	124	26.8	36	9	M	U	-0.376016	3	0	0	0	1	0	0	0	1	0	5.08475	1	0	1	1120	0	0	0	0	1	10
1	0	1	1	36201	98	121	23.6	36	11	M	U	2.30331	5	1	0	0	3		1	0	1	0	5.08475	1	0	1	224	0	0	0	0	1	10
1	0	1	1	36202	114	124	23	36	12	M	U	-0.170325	3	1	0	1	3		1	0	1	0	5.08475	1	0	1	21800	1	0	0	0	1	10
1	0	1	1	36203	116	117	25	36	10	F	U	-0.809861	2	0	0	0	3	1	1	0	0	0	5.08475	1	0	1	80	0	0	0	0	0	1
1	0	1	1	36204	117	132	24.2	36	11	M	U	0.776188	4	0	0	2	1		1	0	0	0	5.08475	1	0	1	112	0	0	0	0	0	1
1	0	1	1	36205	121	117	23.1	36	9	F	U	3.02986	5	0	0	0	2	1	1	0	0	0	5.08475	1	0	1	6880	1	0	0	0	0	1
1	0	1	1	36206	123	140	32.6	36	11	M	U	0.393391	3	0	0	0	0		0	0	1	0	5.08475	1	0	1	112	0	0	0	0	1	10
1	0	1	1	36207	127	115	20	36	9	F	U	0.787673	4	0	0	0	2	2	1	0	0	0	5.08475	1	0	1	1560	1	0	0	0	0	1
1	0	1	1	36208	120	121	22.9	36	11	M	U	1.14188	4	0	1	0	3		1	0	1	0	5.08475	1	0	1	96	0	0	0	0	1	10
1	0	1	1	36209	115	119	23.6	36	9	F	U	3.26712	5	0	0	0	2	1	1	0	0	0	5.08475	1	0	1	1240	0	0	0	0	0	1
1	0	0	1	36210	121	127	22.9	36	12	M	U	0.787673	4	0	0	2	3		1	0	0	0	5.08475	0	0	0	0	0	0	0	0	0	0
1	0	1	1	36211	117	124	30	36	10	F	U	0.787673	4	0	0	0	2	0	1	0	0	0	5.08475	1	0	1	288	0	0	0	0	0	1
1	0	1	1	36212	114	122	32.9	36	11	M	U	-0.558938	3	1	0	0	3		1	0	0	0	5.08475	1	0	1	2320	1	0	0	0	0	1
1	0	1	1	36213	121	126	31.7	36	10	F	U	2.16099	5	0	0	0	1	0	0	0	1	0	5.08475	1	0	1	2560	1	0	0	0	1	10
1	0	1	1	36214	99	133	24.2	36	12	M	U	1.9056	4	1	0	2	2		1	0	1	0	5.08475	1	0	1	920	0	0	0	0	1	10
1	0	1	1	36215	121	125	30.4	36	11	F	U	2.14919	5	0	0	0	3		1	0	1	0	5.08475	1	0	1	128	0	0	0	0	1	10
1	0	1	1	36216	103	131	27.4	36	9	M	U	1.10845	4	1	1	0	0	0	0	0	0	0	5.08475	1	0	1	1280	0	0	0	0	0	1
1	0	1	1	36217	133	121	28.2	36	9	F	U	2.65752	5	0	1	0	1	0	0	0	0	0	5.08475	1	0	1	1520	1	0	0	0	0	1
1	0	1	1	36218	125	119	20.1	36	9	M	U	0.776188	4	0	0	1	2	2	1	0	0	0	5.08475	0	1	1	192	0	0	0	0	0	1
1	0	1	1	36219	119	129	33.9	36	13	F	U	0.01247	3	1	0	0	3		1	0	0	0	5.08475	1	0	1	272	0	0	0	0	0	1
1	0	1	1	36220	115	130	21.7	36	10	M	U	3.11757	5	0	0	2	1	2	1	0	1	0	5.08475	1	0	1	0	0	0	0	0	1	10
1	0	1	1	36221	118	125	32.1	36	13	F	U	1.8938	4	1	0	0	3		1	0	0	0	5.08475	1	0	1	128	0	0	0	0	0	1
1	0	1	1	36222	114	140	33.3	36	10	M	U	1.39293	4	1	0	0	0	0	0	0	0	0	5.08475	1	0	1	0	0	0	0	0	0	1
1	0	1	1	36223	111	127	24.4	36	9	M	U	1.14188	4	1	1	0	0	0	0	0	1	0	5.08475	1	0	1	2360	1	0	0	0	1	10
1	0	1	1	36224	115	130	34.6	36	12	M	U	1.55139	4	1	0	0	2		1	0	1	0	5.08475	1	0	1	440	0	0	0	0	1	10
1	0	1	1	36225	113	122	32.1	36	12	M	U	-1.3073	2	1	0	0	3		1	0	1	1	5.08475	1	0	1	64	0	0	0	1	1	13
1	0	1	1	36226	126	122	28.6	36	12	M	U	1.8938	4	0	0	0	3		1	0	1	1	5.08475	1	0	1	80	0	0	0	1	1	13
1	0	1	1	36227	120	123	27.6	36	10	F	U	0.01247	3	0	0	0	2	0	1	0	1	0	5.08475	1	0	1	19240	1	0	0	0	1	10
1	0	1	1	36228	110	125	29	36	9	M	U	1.97925	5	1	0	0	1	0	0	0	0	1	5.08475	1	0	1	640	0	0	0	1	0	9
1	0	1	1	36229	109	128	36.7	36	12	M	U	-0.935624	2	1	1	0	2		1	0	0	0	5.08475	1	0	1	48	0	0	0	0	0	1
1	0	1	1	36401	116	125	29.3	36	11	M	U	-0.935624	2	0	1	0	2		1	0	0	0	5.08475	1	0	1	640	0	0	0	0	0	1
0	1	1	1	38101	116	128	22.7	38	9	F	R	0.753394	3	0	1	1	0	1	0	0	0	0	51.7241	1	0	1	192	0	0	0	0	0	1
0	1	1	1	38102	130	127	25.7	38	11	M	R	-1.94684	1	0	0	0	2		1	0	0	1	51.7241	1	0	1	48	0	0	0	1	0	9
0	1	1	1	38103	113	124	22.8	38	8	F	R	1.42721	4	1	0	0	0	0	0	0	0	1	51.7241	1	0	1	0	0	0	0	1	0	9
0	1	1	1	38104	129	130	21.1	38	10	M	R	0.979983	4	0	0	3	1	2	1	0	0	1	51.7241	1	0	1	0	0	0	0	1	0	9
0	1	1	1	38105	119	134	28.7	38	11	F	R	-1.19835	2	0		0	1		0	0	0	0	51.7241	1	0	1	192	0	0	0	0	0	1
0	1	0	1	38106	123	139	28.7	38	13	M	R	-1.19835	2	0		2	2		1	0	0	1	51.7241	0	0	0	0	0	0	0	1	0	2
0	1	1	1	38107	114	124	22.4	38	11	F	R	-1.94684	1	1	0	1	3		1	0	0	1	51.7241	1	0	1	520	0	0	0	1	0	9
0	1	1	1	38108	125	134	29.2	38	12	M	R	3.26712	5	0	0	0	2		1	0	0	1	51.7241	1	0	1	192	0	0	0	1	0	9
0	1	1	1	38109	132	129	27.4	38	11	F	R	1.26161	4	0	0	0	2		1	0	0	0	51.7241	1	0	1	480	0	0	0	0	0	1
0	1	1	1	38110	125	134	26.8	38	11	M	R	-0.809861	2	0	0	1	1		0	0	0	1	51.7241	1	0	1	64	0	0	0	1	0	9
0	1	1	1	38111	117	148	38.1	38	12	F	R	2.13771	5	1	0	0	0		0	0	0	0	51.7241	1	0	1	192	0	0	0	0	0	1
0	1	0	1	38112	132	132	27.7	38	11	M	R	-0.84414	2	0	0	0	1		0	0	0	1	51.7241	0	0	0	0	0	0	0	1	0	2
0	1	1	1	38113	120	127	23.2	38	9	F	R	-1.20414	2	0	0	1	0	1	0	0	0	0	51.7241	1	0	1	256	0	0	0	0	0	1
0	1	1	1	38114	121	127	25.1	38	10	M	R	2.30331	5	0	0	0	1	1	0	0	0	0	51.7241	1	0	1	0	0	0	0	0	0	1
0	1	1	1	38115	120	127	23.1	38	10	F	R	-0.809861	2	0	0	1	1	2	1	0	0	0	51.7241	1	0	1	36840	1	0	0	0	0	1
0	1	1	1	38116	121	124	24.5	38	12	M	R	-1.59263	2	0	0	0	3		1	0	0	1	51.7241	1	0	1	48	0	0	0	1	0	9
0	1	1	1	38117	128	122	22.9	38	8	M	R	-0.376016	3	0	0	0	0	0	0	0	0	0	51.7241	1	0	1	1360	0	0	0	0	0	1
0	1	0	1	38118	129	115	18.6	38	8	M	R	2.65752	5	0	0	1	2	2	1	0	0	0	51.7241	0	0	0	0	0	0	0	0	0	0
0	1	1	1	38119	118	128	26.8	38	10	M	R	-1.94684	1	0	0	0	1	0	0	0	0	1	51.7241	1	0	1	520	0	0	0	1	0	9
0	1	1	1	38120	140	130	27.8	38	9	M	R	-1.19835	2	0	0	0	0	0	0	0	0	0	51.7241	1	0	1	600	0	0	0	0	0	1
0	1	1	1	38121	117	138	32.9	38	13	M	R	-1.19835	2	1	0	0	2		1	0	0	1	51.7241	1	0	1	304	0	0	0	1	0	9
0	1	1	1	38202	116	128	28.9	38	10	M	R	3.55245	5	0	1	0	1	0	0	0	0	0	51.7241	1	0	1	176	0	0	0	0	0	1
0	1	1	1	38203	117	134	31.4	38	11	F	R	-1.19835	2	0	0	0	1		0	0	0	1	51.7241	1	0	1	1120	0	0	0	1	0	9
0	1	1	1	38204	118	129	25.8	38	11	M	R	-0.376016	3	0	0	0	2		1	0	0	1	51.7241	1	0	1	400	0	0	0	1	0	9
0	1	1	1	38205	101	125	25	38	9	F	R	1.14188	4	1	0	0	1	0	0	0	0	0	51.7241	1	0	1	520	0	0	0	0	0	1
0	1	0	1	38206	110	148	37.1	38	14	M	R	-1.94684	1	1	0	1	1		0	0	0	1	51.7241	0	0	0	0	0	0	0	1	0	2
0	1	1	1	38207	124	154	38.4	38	13	F	R	0.01247	3	0	0	1	0		0	0	0	1	51.7241	1	0	1	96	0	0	0	1	0	9
0	1	0	1	38208	122	134	29.5	38	12	M	R	1.1629	4	0	0	0	2		1	0	0	1	51.7241	0	0	0	0	0	0	0	1	0	2
0	1	1	1	38209	116	123	21.4	38	9	F	R	1.40392	4	0	1	1	1	1	0	0	0	0	51.7241	1	0	1	26040	1	0	0	0	0	1
0	1	1	1	38210	127	139	30.6	38	12	M	R	0.387702	3	0	0	0	1		0	0	0	1	51.7241	1	1	1	208	0	0	0	1	0	9
0	1	1	1	38211	105	156	36.2	38	13	F	R	-0.423144	3	1	0	2	0		1	0	0	1	51.7241	1	0	1	64	0	0	0	1	0	9
0	1	1	1	38212	157	153	39.3	38	14	M	R	-0.376016	3	0	0	1	1		0	0	0	1	51.7241	1	0	1	960	0	0	0	1	0	9
0	1	1	1	38213	133	150	37.5	38	13	F	R	-1.94684	1	0	0	0	0		0	0	0	1	51.7241	1	0	1	400	0	0	0	1	0	9
0	1	1	1	38214	96	133	26	38	9	M	R	2.65752	5	1	0	0	0	0	0	0	0	0	51.7241	1	0	1	272	0	0	0	0	0	1
0	1	1	1	38215	136	133	28.3	38	11	M	R	0.787673	4	0	0	0	1		0	0	0	1	51.7241	1	0	1	144	0	0	0	1	0	9
0	1	1	1	38217	125	147	31.1	38	11	M	R	-0.057943	3	0	0	1	0		0	0	0	0	51.7241	1	0	1	680	0	0	0	0	0	1
0	1	0	1	38218	120	147	34.5	38	14	M	R	-1.94684	1	0	0	1	2		1	0	0	0	51.7241	0	0	0	0	0	0	0	0	0	0
0	1	1	1	38219	127	146	34.4	38	14	M	R	-0.547138	3	0	0	1	2		1	0	0	0	51.7241	1	1	1	112	0	0	0	0	0	1
0	1	1	1	38220	124	126	26.3	38	9	M	R	-1.20414	2	0	0	0	1	0	0	0	0	1	51.7241	1	0	1	440	0	0	0	1	0	9
0	1	1	1	38221	135	137	29.1	38	13	M	R	0.387702	3	0	0	1	2		1	1	0	1	51.7241	1	0	1	10120	1	0	0	1	1	14
0	1	0	1	38222	120	134	28.4	38	10	F	R	-0.376016	3	0	1	0	0	0	0	0	0	0	51.7241	0	0	0	0	0	0	0	0	0	0
0	1	0	1	38223	151	127	30.8	38	12	M	R	-1.94684	1	0	0	0	3		1	0	0	0	51.7241	0	0	0	0	0	0	0	0	0	0
0	1	1	1	38224	124	131	28.9	38	6	F	R	-3.27016	1	0	0	0	0	0	0	0	0	1	51.7241	1	0	1	6440	1	0	0	1	0	9
0	1	1	1	38225	148	135	30.9	38	11	M	R	1.1304	4	0	0	0	1		0	0	0	1	51.7241	1	0	1	560	0	0	0	1	0	9
0	1	0	1	38226	130	145	33.8	38	13	M	R	-0.446429	3	0	0	1	1		0	0	0	0	51.7241	0	0	0	0	0	0	0	0	0	0
0	1	1	1	38227	126	141	31.3	38	13	M	R	2.30331	5	0	0	1	2		1	0	0	1	51.7241	1	0	1	10560	1	0	0	1	0	9
0	1	0	1	38301	121	143	30.7	38	12	F	R	-3.27016	1	0	0	1	1		0	0	0	1	51.7241	0	0	0	0	0	0	0	1	0	2
0	1	1	1	38302	137	142	31.1	38	12	M	R	1.55139	4	0	1	1	1		0	0	0	1	51.7241	1	0	1	2720	1	0	0	1	0	9
0	1	1	1	38303	119	143	29.9	38	11	F	R	2.65752	5	0	0	1	0		0	0	0	0	51.7241	1	0	1	600	0	0	0	0	0	1
0	1	1	1	38304	132	151	42	38	13	M	R	1.9056	4	0	0	0	0		0	0	0	1	51.7241	1	0	1	16880	1	0	0	1	0	9
0	1	0	1	38305	141	141	35.2	38	12	F	R	0.399187	3	0	0	0	1		0	0	0	0	51.7241	0	0	0	0	0	0	0	0	0	0
0	1	1	1	38306	124	148	42.5	38	14	F	R	-1.55835	2	0	0	0	1		0	0	0	0	51.7241	1	0	1	80	0	0	0	0	0	1
0	1	1	1	38307	129	140	32	38	10	F	R	1.53959	4	0	0	0	0	0	0	0	0	1	51.7241	1	0	1	400	0	0	0	1	0	9
0	1	0	1	38308	120	137	30.2	38	10	F	R	0.787673	4	0	0	0	0	0	0	0	0	0	51.7241	0	0	0	0	0	0	0	0	0	0
0	1	1	1	38309	132	145	32.7	38	11	F	R	-0.034658	3	0	0	0	0		0	0	0	0	51.7241	1	0	1	1120	0	0	0	0	0	1
0	1	1	1	38310	103	139	29.9	38	11	F	R	1.9056	4	1	0	0	0		0	0	0	0	51.7241	1	0	1	4960	1	0	0	0	0	1
0	1	1	1	38401	103	148	37.6	38	11	M	R	-1.20414	2	1	0	0	0		0	0	0	0	51.7241	1	0	1	128	0	0	0	0	0	1
0	1	0	1	38402	118	132	26.4	38	12	F	R	-1.94684	1	1	0	1	2		1	0	0	0	51.7241	0	0	0	0	0	0	0	0	0	0
1	1	0	0	39101	133	122	23.6	39	7	M	U	0.787673	4	0	0	0	0	0	0	0	0	0	7.01754	0	0	0	0	0	0	0	0	0	0
1	1	1	0	39102	113	113	19.6	39	6	M	U	0.787673	4	1	0	0	0	0	0	0	0	0	7.01754	1	0	1	64	0	0	0	0	0	1
1	1	1	0	39103	110	124	24.6	39	7	F	U	1.79801	4	1	0	0	0	0	0	0	0	0	7.01754	1	0	1	6040	1	0	0	0	0	1
1	1	1	0	39104	135	126	24.3	39	7	F	U	3.29705	5	0	0	0	0	0	0	0	0	0	7.01754	1	0	1	96	0	0	0	0	0	1
1	1	1	0	39105	122	123	21.9	39	7	F	U	2.11491	5	0	1	0	0	0	0	0	0	0	7.01754	1	1	1	1640	1	0	0	0	0	1
1	1	1	0	39106	121	127	23.3	39	9	M	U	1.55139	4	0	1	1	0	1	0	0	0	0	7.01754	1	1	1	600	0	0	0	0	0	1
1	1	1	0	39107	120	116	19.6	39	7	F	U	0.01247	3	0	0	0	0	0	0	0	0	0	7.01754	1	0	1	1280	0	0	0	0	0	1
1	1	1	0	39201	131	136	27.3	39	7	M	U	0.787673	4	0	0	0	0	0	0	0	0	0	7.01754	1	0	1	440	0	0	0	0	0	1
1	1	1	0	39202	136	132	26.3	39	11	M	U	2.50796	5	0	0	1	1		0	0	0	0	7.01754	1	0	1	192	0	0	0	0	0	1
1	1	0	0	39203	124	122	21.3	39	8	M	U	4.0236	5	0	0	1	0	1	0	0	0	0	7.01754	0	0	0	0	0	0	0	0	0	0
1	1	1	0	39204	131	124	18.7	39	8	M	U	1.42721	4	0	0	3	0	2	1	0	0	0	7.01754	1	0	1	8440	1	0	0	0	0	1
1	1	1	0	39205	110	123	24.5	39	8	M	U	1.44244	4	1	0	0	0	0	0	0	0	0	7.01754	1	0	1	1280	0	0	0	0	0	1
1	1	1	0	39206	103	130	27.2	39	9	M	U	2.65752	5	1	0	0	0	0	0	0	0	0	7.01754	1	0	1	128	0	0	0	0	0	1
1	1	1	0	39207	121	127	24.9	39	8	M	U	2.54513	5	0	0	0	0	0	0	0	0	0	7.01754	1	0	1	1560	1	0	0	0	0	1
1	1	1	0	39208	110	130	24.6	39	9	M	U	2.14227	5	1	0	1	0	0	0	0	0	0	7.01754	1	0	1	1240	0	0	0	0	0	1
1	1	1	0	39209	94	131	29.5	39	9	M	U	1.55139	4	1	1	0	0	0	0	0	0	0	7.01754	1	0	1	7480	1	0	0	0	0	1
1	1	0	0	39210	115	122	22.7	39	8	M	U	1.8938	4	0	0	0	0	0	0	0	0	0	7.01754	0	0	0	0	0	0	0	0	0	0
1	1	0	0	39211	118	125	25.2	39	9	M	U	2.54513	5	0	0	0	1	0	0	0	0	0	7.01754	0	0	0	0	0	0	0	0	0	0
1	1	0	0	39212	146	125	24.9	39	9	F	U	-0.783147	3	0	0	0	1	0	0	0	0	0	7.01754	0	0	0	0	0	0	0	0	0	0
1	1	1	0	39213	138	127	26.4	39	9	F	U	-1.55835	2	0	0	0	0	0	0	0	0	0	7.01754	1	0	1	48	0	0	0	0	0	1
1	1	0	0	39214	112	123	22.7	39	8	F	U	1.14188	4	1	0	0	0	0	0	0	0	0	7.01754	0	0	0	0	0	0	0	0	0	0
1	1	0	0	39215	120	124	22.3	39	7	F	U	2.26903	5	0	0	0	0	0	0	0	0	0	7.01754	0	0	0	0	0	0	0	0	0	0
1	1	1	0	39216	122	137	34	39	10	F	U	-1.55835	2	0	0	0	0	0	0	0	0	0	7.01754	1	0	1	208	0	0	0	0	0	1
1	1	0	0	39217	112	130	26.6	39	10	F	U	2.78873	5	1	0	0	1	1	0	0	0	0	7.01754	0	0	0	0	0	0	0	0	0	0
1	1	1	0	39218	130	127	22	39	11	M	U	3.90665	5	0	0	2	2		1	0	0	0	7.01754	1	0	1	176	0	0	0	0	0	1
1	1	1	0	39219	115	130	25.5	39	10	M	U	1.38145	4	0	0	0	1	1	0	0	0	0	7.01754	1	0	1	1680	1	0	0	0	0	1
1	1	1	0	39220	130	130	28.2	39	8	F	U	2.19093	5	0	0	0	0	0	0	0	0	0	7.01754	1	0	1	440	0	0	0	0	0	1
1	1	1	0	39221	123	133	25.7	39	8	F	U	3.90665	5	0	0	0	0	0	0	0	0	0	7.01754	1	0	1	11680	1	0	0	0	0	1
1	1	0	0	39222	121	134	25.8	39	8	F	U	0.01247	3	0	0	0	0	0	0	0	0	0	7.01754	0	0	0	0	0	0	0	0	0	0
1	1	0	0	39223	124	143	31.5	39	11	M	U	-1.94684	1	0	0	0	0		0	0	0	0	7.01754	0	0	0	0	0	0	0	0	0	0
1	1	0	0	39224	124	125	21.4	39	9	F	U	0.96831	4	0	0	1	1	1	0	0	0	0	7.01754	0	0	0	0	0	0	0	0	0	0
1	1	0	0	39225	138	145	35.9	39	10	F	U	2.91291	5	0		0	0	0	0	0	0	0	7.01754	0	0	0	0	0	0	0	0	0	0
1	1	0	0	39226	140	124	22.3	39	9	F	U	1.1304	4	0	0	0	1	1	0	0	0	0	7.01754	0	0	0	0	0	0	0	0	0	0
1	1	0	0	39401	142	137	30.7	39	10	F	U	2.19093	5	0	0	0	0	0	0	0	0	0	7.01754	0	0	0	0	0	0	0	0	0	0
1	1	1	0	39402	126	143	35.3	39	13	M	U	-1.94684	1	0	1	0	1		0	0	0	0	7.01754	1	0	1	80	0	0	0	0	0	1
1	1	0	0	39403	128	139	28	39	9	F	U	1.9056	4	0	0	0	0	0	0	0	0	0	7.01754	0	0	0	0	0	0	0	0	0	0
1	1	1	0	39404	97	141	34.8	39	10	M	U	-1.55835	2	1	0	0	0	0	0	0	0	0	7.01754	1	0	1	1560	1	0	0	0	0	1
1	1	1	0	39405	138	150	37.8	39	11	F	U	3.16396	5	0	0	0	0		0	0	0	0	7.01754	1	0	1	1240	0	0	0	0	0	1
1	1	1	0	39406	115	143	28.4	39	12	M	U	0.787673	4	1	1	2	0		1	0	1	1	7.01754	1	0	1	480	0	0	0	1	1	13
1	1	1	0	39407	114	123	20.9	39	10	F	U	-0.376016	3	1	0	1	2	2	1	0	0	0	7.01754	1	0	1	448	0	0	0	0	0	1
1	1	1	0	39408	128	160	47.1	39	10	M	U	0.741909	3	0	0	0	0	0	0	0	0	1	7.01754	1	0	1	0	0	0	0	1	0	9
1	1	1	0	39409	137	142	42.2	39	11	F	U	0.387702	3	0	0	0	0		0	0	0	0	7.01754	1	0	1	720	0	0	0	0	0	1
1	1	1	0	39410	103	138	31.3	39	12	M	U	1.55139	4	1	0	0	1		0	0	0	1	7.01754	1	0	1	0	0	0	0	1	0	9
1	1	1	0	39411	126	123	22.8	39	9	M	U	2.54513	5	0	0	0	1	1	0	0	0	0	7.01754	1	1	1	1280	0	0	0	0	0	1
1	1	1	0	39412	133	137	21.3	39	9	F	U	3.66939	5	0		3	0	1	1	0	0	0	7.01754	1	0	1	4320	1	0	0	0	0	1
1	1	0	0	39413	125	151	43.9	39	12	F	U	3.29705	5	0	0	0	0		0	0	0	1	7.01754	0	0	0	0	0	0	0	1	0	2
1	1	1	0	39414	123	130	30.4	39	11	M	U	2.94285	5	0	0	0	1		0	0	0	0	7.01754	1	0	1	256	0	0	0	0	0	1
1	1	1	0	39415	139	128	24.6	39	11	M	U	2.52185	5	0	0	1	2		1	0	0	0	7.01754	1	0	1	160	0	0	0	0	0	1
1	1	0	0	39416	141	140	36	39	10	F	U	4.279	5	0	0	0	0	0	0	1	0	0	7.01754	0	0	0	0	0	0	0	0	1	4
1	1	0	0	39417	118	141	39	39	10	F	U	3.66939	5	0	0	0	0	0	0	1	0	0	7.01754	0	0	0	0	0	0	0	0	1	4
1	1	1	0	39418	120	151	41.3	39	12	F	U	3.29705	5	0	0	0	0		0	0	0	0	7.01754	1	0	1	112	0	0	0	0	0	1
1	1	1	0	39419	151	150	29.3	39	10	M	U	1.9056	4	0	0	2	0	0	1	0	0	0	7.01754	1	0	1	48	0	0	0	0	0	1
1	1	0	0	39420	123	149	37.8	39	10	F	U	3.14294	5	0	0	0	0	0	0	0	0	0	7.01754	0	0	0	0	0	0	0	0	0	0
1	1	1	0	39421	137	140	29.3	39	13	M	U	2.54513	5	0	0	1	2		1	0	0	0	7.01754	1	0	1	144	0	0	0	0	0	1
1	1	0	0	39422	140	140	29.1	39	10	F	U	1.78142	4	0	0	0	0	0	0	0	0	0	7.01754	0	0	0	0	0	0	0	0	0	0
1	1	1	0	39423	136	140	35.7	39	11	M	U	-1.19835	2	0	0	0	0		0	0	0	0	7.01754	1	0	1	64	0	0	0	0	0	1
1	1	1	0	39424	135	140	32.9	39	10	M	U	2.54513	5	0	0	0	0	0	0	0	0	0	7.01754	1	0	1	4840	1	0	0	0	0	1
0	1	1	1	40101	118	128	21.4	40	8	F	R	-1.20414	2	0	0	1	0	1	0	0	0	0	33.3333	1	0	1	920	0	0	0	0	0	1
0	1	1	1	40102	117	118	19	40	8	M	R	-1.55835	2	0	0	1	1	2	1	0	0	0	33.3333	1	0	1	128	0	0	0	0	0	1
0	1	1	1	40103	133	132	28	40	8	F	R	-1.20414	2	0	0	0	0	0	0	0	0	0	33.3333	1	0	1	304	0	0	0	0	0	1
0	1	1	1	40104	111	117	20.8	40	8	M	R	-2.88168	1	1	0	0	1	1	0	0	0	1	33.3333	1	0	1	0	0	0	0	1	0	9
0	1	1	1	40105	112	131	23.4	40	8	F	R	-1.20414	2	1		1	0	0	0	0	0	1	33.3333	1	0	1	520	0	0	0	1	0	9
0	1	1	1	40107	132	132	22	40	8	F	R	-1.55835	2	0	0	2	0	0	1	1	0	1	33.3333	1	0	1	80	0	0	0	1	1	14
0	1	1	1	40108	121	127	21.1	40	8	M	R	-1.94684	1	0	0	2	0	1	1	0	0	1	33.3333	1	0	1	3360	1	0	0	1	0	9
0	1	1	1	40110	117	122	21.6	40	8	M	R	-1.55835	2	0	0	0	0	1	0	0	0	0	33.3333	1	0	1	2240	1	0	0	0	0	1
0	1	1	1	40111	127	133	23.5	40	8	F	R	-1.55835	2	0	0	1	0	0	0	0	0	0	33.3333	1	0	1	400	0	0	0	0	0	1
0	1	1	1	40112	122	128	17.5	40	8	M	R	-2.91596	1	0	1	3	0	2	1	0	0	1	33.3333	1	0	1	176	0	0	0	1	0	9
0	1	1	1	40113	139	148	25.2	40	8	F	R	-0.594541	3	0	0	3	0	0	1	0	0	0	33.3333	1	0	1	600	0	0	0	0	0	1
0	1	1	1	40114	137	127	21.8	40	8	M	R	-1.55835	2	0	0	1	0	1	0	0	0	0	33.3333	1	0	1	400	0	0	0	0	0	1
0	1	1	1	40115	123	120	18.9	40	8	F	R	-0.594541	3	0	0	1	1	1	0	0	0	0	33.3333	1	0	1	192	0	0	0	0	0	1
0	1	1	1	40116	107	141	27.5	40	8	M	R	-1.55835	2	1	0	1	0	0	0	0	0	0	33.3333	1	0	1	208	0	0	0	0	0	1
0	1	0	1	40117	107	147	30	40	8	F	R	-1.94684	1	1	0	1	0	0	0	0	0	0	33.3333	0	0	0	0	0	0	0	0	0	0
0	1	1	1	40118	127	134	24.8	40	8	M	R	-1.55835	2	0	0	1	0	0	0	0	0	0	33.3333	1	0	1	520	0	0	0	0	0	1
0	1	1	1	40119	94	137	27	40	8	F	R	-1.20414	2	1	0	0	0	0	0	0	0	1	33.3333	1	0	1	920	0	0	0	1	0	9
0	1	1	1	40121	115	136	27	40	8	F	R	-1.94684	1	0	1	0	0	0	0	0	0	0	33.3333	1	0	1	112	0	0	0	0	0	1
0	1	1	1	40122	129	127	18.2	40	8	M	R	-1.20414	2	0		3	0	2	1	0	0	1	33.3333	1	0	1	272	0	0	0	1	0	9
0	1	1	1	40123	115	129	24	40	8	F	R	-1.55835	2	0	1	0	0	0	0	0	0	1	33.3333	1	0	1	1440	0	0	0	1	0	9
0	1	1	1	40124	115	126	24	40	8	M	R	-1.94684	1	0	0	0	0	0	0	0	0	0	33.3333	1	1	1	240	0	0	0	0	0	1
0	1	1	1	40125	108	132	27.5	40	8	F	R	-1.55835	2	1		0	0	0	0	0	0	1	33.3333	1	0	1	1000	0	0	0	1	0	9
0	1	1	1	40126	101	128	22	40	8	M	R	-1.94684	1	1	0	1	0	1	0	0	0	1	33.3333	1	0	1	48	0	0	0	1	0	9
0	1	1	1	40127	119	145	30	40	8	M	R	-1.59263	2	0	0	1	0	0	0	0	0	1	33.3333	1	0	1	1480	0	0	0	1	0	9
0	1	1	1	40128	131	129	20	40	8	M	R	-1.94684	1	0	0	3	0	1	1	0	0	1	33.3333	1	0	1	480	0	0	0	1	0	9
0	1	1	1	40129	116	122	17	40	8	M	R	-1.94684	1	0	0	3	0	3	1	0	0	0	33.3333	1	0	1	112	0	0	0	0	0	1
0	1	1	1	40130	120	141	28	40	8	M	R	-1.94684	1	0	0	1	0	0	0	0	0	0	33.3333	1	0	1	680	0	0	0	0	0	1
0	1	1	1	40201	104	128	24	40	9	F	R	-3.27016	1	1	0	0	0	1	0	0	0	0	33.3333	1	0	1	6080	1	0	0	0	0	1
0	1	1	1	40202	121	133	27	40	9	M	R	-1.94684	1	0	0	0	0	0	0	0	0	0	33.3333	1	0	1	560	0	0	0	0	0	1
0	1	1	1	40203	142	150	51	40	9	F	R	-1.20414	2	0	0	0	0	0	0	0	0	0	33.3333	1	0	1	96	0	0	0	0	0	1
0	1	1	1	40204	117	142	31	40	9	M	R	-0.381812	3	0	0	0	0	0	0	0	0	0	33.3333	1	0	1	1640	1	0	0	0	0	1
0	1	1	1	40205	105	126	24	40	9	F	R	-1.94684	1	1	0	0	1	1	0	0	0	0	33.3333	1	0	1	1400	0	0	0	0	0	1
0	1	1	1	40206	127	131	30	40	9	M	R	-1.20414	2	0	0	0	0	0	0	0	0	0	33.3333	1	0	1	144	0	0	0	0	0	1
0	1	1	1	40207	129	146	39	40	9	F	R	-1.86937	2	0	0	0	0	0	0	0	0	0	33.3333	1	0	1	480	0	0	0	0	0	1
0	1	1	1	40208	133	140	32	40	9	M	R	-1.55835	2	0	0	0	0	0	0	0	0	1	33.3333	1	0	1	32	0	0	0	1	0	9
0	1	1	1	40209	127	131	28	40	9	F	R	-1.55835	2	0	0	0	0	0	0	0	0	0	33.3333	1	0	1	112	0	0	0	0	0	1
0	1	0	1	40210	106	132	28	40	9	M	R	-1.59263	2	1	0	0	0	0	0	0	0	0	33.3333	0	0	0	0	0	0	0	0	0	0
0	1	1	1	40211	116	125	23	40	9	F	R	-1.94684	1	0	0	0	1	1	0	0	0	0	33.3333	1	0	1	208	0	0	0	0	0	1
0	1	1	1	40212	120	130	37	40	9	M	R	-1.94684	1	0	0	0	0	0	0	0	0	0	33.3333	1	0	1	480	0	0	0	0	0	1
0	1	1	1	40213	130	130	24	40	9	F	R	-1.20414	2	0	0	1	0	1	0	0	0	0	33.3333	1	0	1	4960	1	0	0	0	0	1
0	1	1	1	40214	120	137	28	40	9	M	R	-1.94684	1	0	0	0	0	0	0	0	0	0	33.3333	1	0	1	680	0	0	0	0	0	1
0	1	1	1	40215	120	134	29	40	9	M	R	-1.94684	1	0	0	0	0	0	0	0	0	0	33.3333	1	0	1	208	0	0	0	0	0	1
0	1	1	1	40216	113	130	27	40	9	M	R	-1.59263	2	1	0	0	0	0	0	0	0	0	33.3333	1	0	1	1440	0	0	0	0	0	1
0	1	1	1	40217	119	132	27	40	9	M	R	-1.55835	2	0	0	0	0	0	0	0	0	0	33.3333	1	0	1	288	0	0	0	0	0	1
0	1	1	1	40218	140	141	31	40	9	M	R	-3.27016	1	0	0	0	0	0	0	0	0	0	33.3333	1	0	1	240	0	0	0	0	0	1
0	1	1	1	40219	157	143	34	40	9	M	R	-0.783147	3	0	0	0	0	0	0	0	0	1	33.3333	1	0	1	400	0	0	0	1	0	9
0	1	1	1	40220	115	148	39	40	9	M	R	-1.55835	2	0	0	0	0	0	0	0	0	0	33.3333	1	0	1	4080	1	0	0	0	0	1
0	1	1	1	40221	149	129	31	40	9	M	R	-0.983027	2	0	0	0	0	0	0	0	0	1	33.3333	1	0	1	128	0	0	0	1	0	9
0	1	1	1	40222	140	138	33	40	9	M	R	-2.88168	1	0	0	0	0	0	0	0	0	1	33.3333	1	0	1	1520	1	0	0	1	0	9
0	1	1	1	40223	118	155	43	40	9	M	R	-1.94684	1	0	0	0	0	0	0	0	0	0	33.3333	1	0	1	48	0	0	0	0	0	1
0	1	1	1	40224	119	128	26	40	9	M	R	-2.52167	1	0	0	0	0	0	0	0	0	1	33.3333	1	0	1	1840	1	0	0	1	0	9
0	1	0	1	40225	119	163	50	40	9	M	R	-1.17163	2	0	0	0	0	0	0	0	0	1	33.3333	0	0	0	0	0	0	0	1	0	2
0	1	1	1	40226	112	132	29	40	9	F	R	-1.94684	1	1	0	0	0	0	0	0	0	0	33.3333	1	1	1	520	0	0	0	0	0	1
0	1	1	1	40227	138	143	31	40	9	M	R	-1.59263	2	0	0	0	0	0	0	0	0	0	33.3333	1	0	1	64	0	0	0	0	0	1
[truncated: 2,939 more rows]
